# Supplementary material for: Cell Type-Specific Proteomic Cargo in Human Brain Endothelial, Astrocyte, and Neuronal Extracellular Vesicles
Source: Proteomes. 2026 May 1;14(2):24. doi: 10.3390/proteomes14020024 (PMC13214607; doi:10.3390/proteomes14020024)
Supplement: Supplementary file 1 [file proteomes-14-00024-s001.zip › S1.xlsx]

## Sheet: Astrocytes
Comparison (group1/group2)	Group	ProteinGroups	AVG Log2 Ratio	Absolute AVG Log2 Ratio	Pvalue	Qvalue	# of Ratios	UniProtIds	Genes	ProteinDescriptions	ProteinNames	# Unique Total Peptides	% Change	Ratio	Condition Numerator	Condition Denominator	GO Cellular Component	GO Molecular Function	GO Biological Process
Astrocytes EV / Astrocytes cells	P04114	P04114	8.95554	8.95554	4.44905e-11	4.2266e-09	18	P04114	APOB	Apolipoprotein B-100	APOB_HUMAN	7	49546.1	496.461	Astrocytes EV	Astrocytes cells	extracellular region,extracellular space,cytoplasm,early endosome,endoplasmic reticulum lumen,endoplasmic reticulum membrane,smooth endoplasmic reticulum,cytosol,plasma membrane,endosome membrane,clathrin-coated endocytic vesicle membrane,endosome lumen,mature chylomicron,chylomicron remnant,very-low-density lipoprotein particle,low-density lipoprotein particle,intermediate-density lipoprotein pa…	protein binding,phospholipid binding,heparin binding,cholesterol transporter activity,lipase binding,low-density lipoprotein particle receptor binding	retinoid metabolic process,in utero embryonic development,toll-like receptor signaling pathway,triglyceride mobilization,receptor-mediated endocytosis,spermatogenesis,nervous system development,cholesterol metabolic process,fertilization,response to virus,response to carbohydrate,post-embryonic development,response to selenium ion,positive regulation of gene expression,positive regulation of macr…
Astrocytes EV / Astrocytes cells	P31025	P31025	8.16154	8.16154	2.71338e-06	6.60951e-06	14	P31025	LCN1	Lipocalin-1	LCN1_HUMAN	6	28533	286.33	Astrocytes EV	Astrocytes cells	extracellular region,extracellular space,extracellular exosome	cysteine-type endopeptidase inhibitor activity,receptor binding,zinc ion binding,chloride ion binding,small molecule binding	retina homeostasis,proteolysis,negative regulation of endopeptidase activity,long-chain fatty acid transport,response to stimulus,sensory perception of taste
Astrocytes EV / Astrocytes cells	P02771	P02771	7.70278	7.70278	2.95281e-06	7.10169e-06	16	P02771	AFP	Alpha-fetoprotein	FETA_HUMAN	3	20733.7	208.337	Astrocytes EV	Astrocytes cells	extracellular space,endoplasmic reticulum lumen	protein binding,metal ion binding	ovulation from ovarian follicle,progesterone metabolic process,post-translational protein modification,cellular protein metabolic process,SMAD protein signal transduction
Astrocytes EV / Astrocytes cells	P08697	P08697	7.54847	7.54847	3.39776e-09	4.96596e-08	18	P08697	SERPINF2	Alpha-2-antiplasmin	A2AP_HUMAN	2	18620.4	187.204	Astrocytes EV	Astrocytes cells	extracellular region,fibrinogen complex,extracellular space,cell surface,platelet alpha granule lumen,extracellular exosome,blood microparticle	protease binding,endopeptidase inhibitor activity,serine-type endopeptidase inhibitor activity,protein binding,protein homodimerization activity	regulation of blood vessel size by renin-angiotensin,platelet degranulation,acute-phase response,response to organic substance,negative regulation of plasminogen activation,negative regulation of endopeptidase activity,collagen fibril organization,positive regulation of collagen biosynthetic process,fibrinolysis,positive regulation of cell differentiation,positive regulation of transcription from…
Astrocytes EV / Astrocytes cells	P19823	P19823	7.41815	7.41815	2.14191e-09	4.11283e-08	18	P19823	ITIH2	Inter-alpha-trypsin inhibitor heavy chain H2	ITIH2_HUMAN	4	17003.5	171.035	Astrocytes EV	Astrocytes cells	extracellular region,endoplasmic reticulum lumen,extracellular exosome,blood microparticle	endopeptidase inhibitor activity,serine-type endopeptidase inhibitor activity	negative regulation of endopeptidase activity,hyaluronan metabolic process,post-translational protein modification,cellular protein metabolic process
Astrocytes EV / Astrocytes cells	P02790	P02790	7.10794	7.10794	2.1232e-07	1.1526e-06	18	P02790	HPX	Hemopexin	HEMO_HUMAN	14	13694.4	137.944	Astrocytes EV	Astrocytes cells	extracellular region,extracellular space,extracellular exosome,endocytic vesicle lumen,blood microparticle	protein binding,heme transporter activity,metal ion binding	positive regulation of immunoglobulin production,positive regulation of humoral immune response mediated by circulating immunoglobulin,cellular iron ion homeostasis,receptor-mediated endocytosis,heme transport,viral process,hemoglobin metabolic process,heme metabolic process,positive regulation of tyrosine phosphorylation of STAT protein,positive regulation of interferon-gamma-mediated signaling …
Astrocytes EV / Astrocytes cells	Q14624	Q14624	6.94405	6.94405	3.8224e-08	3.02606e-07	18	Q14624	ITIH4	Inter-alpha-trypsin inhibitor heavy chain H4	ITIH4_HUMAN	7	12213.1	123.131	Astrocytes EV	Astrocytes cells	extracellular region,platelet dense granule lumen,extracellular exosome,blood microparticle	endopeptidase inhibitor activity,serine-type endopeptidase inhibitor activity,protein binding	platelet degranulation,acute-phase response,negative regulation of endopeptidase activity,hyaluronan metabolic process,response to cytokine
Astrocytes EV / Astrocytes cells	P01024	P01024	6.88968	6.88968	2.81587e-08	2.81587e-07	18	P01024	C3	Complement C3	CO3_HUMAN	19	11757.7	118.577	Astrocytes EV	Astrocytes cells	extracellular region,extracellular space,endoplasmic reticulum lumen,plasma membrane,macromolecular complex,secretory granule lumen,azurophil granule lumen,extracellular exosome,blood microparticle	serine-type endopeptidase activity,endopeptidase inhibitor activity,receptor binding,protein binding,C5L2 anaphylatoxin chemotactic receptor binding	positive regulation of type IIa hypersensitivity,positive regulation of protein phosphorylation,positive regulation of activation of membrane attack complex,proteolysis,fatty acid metabolic process,phagocytosis, engulfment,inflammatory response,immune response,complement activation,complement activation, alternative pathway,complement activation, classical pathway,signal transduction,G-protein co…
Astrocytes EV / Astrocytes cells	P07996	P07996	6.70292	6.70292	1.27241e-11	2.41759e-09	18	P07996	THBS1	Thrombospondin-1	TSP1_HUMAN	23	10317.9	104.179	Astrocytes EV	Astrocytes cells	extracellular region,fibrinogen complex,extracellular space,endoplasmic reticulum,endoplasmic reticulum lumen,external side of plasma membrane,cell surface,sarcoplasmic reticulum,secretory granule,extracellular matrix,platelet alpha granule,platelet alpha granule lumen,extracellular exosome	phosphatidylserine binding,fibronectin binding,integrin binding,calcium ion binding,protein binding,heparin binding,fibroblast growth factor binding,low-density lipoprotein particle binding,identical protein binding,laminin binding,proteoglycan binding,transforming growth factor beta binding,fibrinogen binding,collagen V binding	activation of MAPK activity,response to hypoxia,negative regulation of endothelial cell proliferation,negative regulation of cell-matrix adhesion,sprouting angiogenesis,chronic inflammatory response,platelet degranulation,negative regulation of antigen processing and presentation of peptide or polysaccharide antigen via MHC class II,negative regulation of dendritic cell antigen processing and pre…
Astrocytes EV / Astrocytes cells	P02788	P02788	6.6525	6.6525	4.36857e-09	5.53352e-08	18	P02788	LTF	Lactotransferrin	TRFL_HUMAN	27	9960.11	100.601	Astrocytes EV	Astrocytes cells	extracellular region,extracellular space,nucleus,cytoplasm,cell surface,secretory granule,macromolecular complex,specific granule lumen,specific granule,other organism cell membrane,extracellular exosome,phagocytic vesicle lumen,tertiary granule lumen,signal recognition particle receptor complex	lipopolysaccharide binding,DNA binding,serine-type endopeptidase activity,cysteine-type endopeptidase inhibitor activity,iron ion binding,protein binding,heparin binding,protein serine/threonine kinase activator activity,signal recognition particle binding	ossification,regulation of cytokine production,retina homeostasis,innate immune response in mucosa,transcription, DNA-templated,proteolysis,ion transport,humoral immune response,antimicrobial humoral response,antibacterial humoral response,antifungal humoral response,killing of cells of other organism,negative regulation of lipopolysaccharide-mediated signaling pathway,regulation of tumor necrosi…
Astrocytes EV / Astrocytes cells	P02787	P02787	6.55256	6.55256	3.77089e-09	5.11764e-08	18	P02787	TF	Serotransferrin	TRFE_HUMAN	33	9286.78	93.8678	Astrocytes EV	Astrocytes cells	extracellular region,extracellular space,early endosome,late endosome,endoplasmic reticulum lumen,clathrin-coated pit,basal plasma membrane,cell surface,endosome membrane,apical plasma membrane,endocytic vesicle,clathrin-coated vesicle membrane,extrinsic component of external side of plasma membrane,cytoplasmic vesicle,vesicle,secretory granule lumen,basal part of cell,perinuclear region of cytop…	protein binding,ferrous iron binding,ferric iron binding,ferric iron transmembrane transporter activity,iron chaperone activity,transferrin receptor binding,signal recognition particle binding	retina homeostasis,platelet degranulation,cellular iron ion homeostasis,regulation of protein stability,transferrin transport,post-translational protein modification,cellular protein metabolic process,positive regulation of receptor-mediated endocytosis,iron ion homeostasis,membrane organization,cellular response to iron ion,regulation of iron ion import
Astrocytes EV / Astrocytes cells	Q96GS6	Q96GS6	6.41587	6.41587	1.74506e-07	9.84539e-07	14	Q96GS6	ABHD17A	Alpha/beta hydrolase domain-containing protein 17A	AB17A_HUMAN	1	8438.24	85.3824	Astrocytes EV	Astrocytes cells	plasma membrane,endosome membrane,postsynaptic density,membrane,cell junction,dendritic spine,postsynaptic membrane,recycling endosome membrane	protein binding,palmitoyl-(protein) hydrolase activity	protein depalmitoylation,protein palmitoylation,protein localization to membrane,negative regulation of protein localization to microtubule,Requires Ontology
Astrocytes EV / Astrocytes cells	Q9C0B2	Q9C0B2	6.41526	6.41526	2.49499e-09	4.11283e-08	18	Q9C0B2	CFAP74	Cilia- and flagella-associated protein 74	CFA74_HUMAN	1	8434.64	85.3464	Astrocytes EV	Astrocytes cells	axoneme		axoneme assembly
Astrocytes EV / Astrocytes cells	P02647	P02647	6.05197	6.05197	5.18842e-07	1.93294e-06	18	P02647	APOA1	Apolipoprotein A-I	APOA1_HUMAN	4	6534.76	66.3476	Astrocytes EV	Astrocytes cells	extracellular region,extracellular space,nucleus,early endosome,endoplasmic reticulum lumen,cytosol,plasma membrane,cell surface,endocytic vesicle,extracellular matrix,cytoplasmic vesicle,very-low-density lipoprotein particle,low-density lipoprotein particle,intermediate-density lipoprotein particle,high-density lipoprotein particle,discoidal high-density lipoprotein particle,spherical high-densi…	beta-amyloid binding,protein binding,phospholipid binding,phospholipid transporter activity,high-density lipoprotein particle binding,cholesterol binding,cholesterol transporter activity,enzyme binding,heat shock protein binding,phosphatidylcholine binding,apolipoprotein receptor binding,apolipoprotein A-I receptor binding,identical protein binding,chemorepellent activity,lipase inhibitor activit…	retinoid metabolic process,regulation of protein phosphorylation,endothelial cell proliferation,platelet degranulation,negative regulation of cytokine secretion involved in immune response,phosphatidylcholine biosynthetic process,cholesterol biosynthetic process,receptor-mediated endocytosis,G-protein coupled receptor signaling pathway,integrin-mediated signaling pathway,response to nutrient,chol…
Astrocytes EV / Astrocytes cells	Q13395	Q13395	5.93375	5.93375	2.55562e-05	4.18593e-05	12	Q13395	TARBP1	Probable methyltransferase TARBP1	TARB1_HUMAN	1	6012.75	61.1275	Astrocytes EV	Astrocytes cells	nucleus	RNA binding,tRNA (guanine) methyltransferase activity,rRNA (guanosine-2'-O-)-methyltransferase activity,methyltransferase activity	enzyme-directed rRNA 2'-O-methylation,regulation of transcription from RNA polymerase II promoter,tRNA methylation,RNA methylation
Astrocytes EV / Astrocytes cells	P02452	P02452	5.827	5.827	1.76181e-07	9.84539e-07	18	P02452	COL1A1	Collagen alpha-1(I) chain	CO1A1_HUMAN	14	5576.79	56.7679	Astrocytes EV	Astrocytes cells	extracellular region,collagen type I trimer,extracellular space,endoplasmic reticulum lumen,Golgi apparatus,secretory granule,extracellular matrix	protease binding,extracellular matrix structural constituent,protein binding,identical protein binding,metal ion binding,platelet-derived growth factor binding	skeletal system development,blood vessel development,osteoblast differentiation,intramembranous ossification,endochondral ossification,blood coagulation,visual perception,sensory perception of sound,positive regulation of epithelial to mesenchymal transition,negative regulation of cell-substrate adhesion,protein transport,platelet activation,extracellular matrix organization,collagen fibril organ…
Astrocytes EV / Astrocytes cells	Q16270	Q16270	5.6607	5.6607	3.50626e-06	8.02637e-06	14	Q16270	IGFBP7	Insulin-like growth factor-binding protein 7	IBP7_HUMAN	4	4958.73	50.5873	Astrocytes EV	Astrocytes cells	extracellular region,extracellular space,endoplasmic reticulum lumen,extracellular matrix,extracellular exosome	protein binding,insulin-like growth factor binding	regulation of cell growth,cell adhesion,embryo implantation,negative regulation of cell proliferation,response to heat,response to retinoic acid,cellular response to hormone stimulus,post-translational protein modification,cellular protein metabolic process,regulation of steroid biosynthetic process,response to cortisol
Astrocytes EV / Astrocytes cells	P01023	P01023	5.42868	5.42868	3.7736e-07	1.5933e-06	16	P01023	A2M	Alpha-2-macroglobulin	A2MG_HUMAN	10	4207.21	43.0721	Astrocytes EV	Astrocytes cells	extracellular region,cytosol,platelet alpha granule lumen,extracellular exosome,blood microparticle	protease binding,serine-type endopeptidase inhibitor activity,GTPase activator activity,receptor binding,protein binding,growth factor binding,enzyme binding,interleukin-8 binding,interleukin-1 binding,tumor necrosis factor binding,calcium-dependent protein binding	negative regulation of complement activation, lectin pathway,platelet degranulation,blood coagulation, intrinsic pathway,negative regulation of endopeptidase activity,extracellular matrix disassembly,positive regulation of GTPase activity,stem cell differentiation,regulation of small GTPase mediated signal transduction
Astrocytes EV / Astrocytes cells	Q9BWS9	Q9BWS9	5.3807	5.3807	0.141933	0.04563	10	Q9BWS9	CHID1	Chitinase domain-containing protein 1	CHID1_HUMAN	2	4066.3	41.663	Astrocytes EV	Astrocytes cells	extracellular region,extracellular space,nucleus,lysosome,late endosome,trans-Golgi network,membrane,lysosomal lumen,extracellular exosome	chitinase activity,protein binding,chitin binding,oligosaccharide binding	platelet degranulation,carbohydrate metabolic process,chitin catabolic process,innate immune response,negative regulation of cytokine production involved in inflammatory response
Astrocytes EV / Astrocytes cells	P24821	P24821	5.24134	5.24134	6.00218e-07	2.11524e-06	18	P24821	TNC	Tenascin	TENA_HUMAN	30	3682.69	37.8269	Astrocytes EV	Astrocytes cells	extracellular region,basement membrane,interstitial matrix,extracellular space,endoplasmic reticulum lumen,focal adhesion,membrane,extracellular matrix	protein binding,syndecan binding	osteoblast differentiation,cell adhesion,negative regulation of cell adhesion,neuromuscular junction development,positive regulation of cell proliferation,response to wounding,response to mechanical stimulus,positive regulation of gene expression,peripheral nervous system axon regeneration,extracellular matrix organization,wound healing,odontogenesis of dentin-containing tooth,post-translational …
Astrocytes EV / Astrocytes cells	P05543	P05543	4.93045	4.93045	0.0866628	0.0308351	8	P05543	SERPINA7	Thyroxine-binding globulin	THBG_HUMAN	4	2949.4	30.494	Astrocytes EV	Astrocytes cells	extracellular region,extracellular space,extracellular exosome	serine-type endopeptidase inhibitor activity	negative regulation of endopeptidase activity,thyroid hormone transport
Astrocytes EV / Astrocytes cells	Q06033	Q06033	4.78427	4.78427	1.68514e-06	4.77875e-06	18	Q06033	ITIH3	Inter-alpha-trypsin inhibitor heavy chain H3	ITIH3_HUMAN	4	2655.55	27.5555	Astrocytes EV	Astrocytes cells	extracellular region,platelet dense granule lumen,extracellular exosome	endopeptidase inhibitor activity,serine-type endopeptidase inhibitor activity	platelet degranulation,negative regulation of endopeptidase activity,hyaluronan metabolic process
Astrocytes EV / Astrocytes cells	P35613	P35613	4.77183	4.77183	6.45055e-06	1.34682e-05	14	P35613	BSG	Basigin	BASI_HUMAN	2	2631.9	27.319	Astrocytes EV	Astrocytes cells	Golgi membrane,acrosomal membrane,mitochondrion,plasma membrane,integral component of plasma membrane,focal adhesion,membrane,sarcolemma,melanosome,intracellular membrane-bounded organelle,membrane raft,extracellular exosome	protein binding,mannose binding,monocarboxylic acid transmembrane transporter activity,cadherin binding	pyruvate metabolic process,cell surface receptor signaling pathway,embryo implantation,monocarboxylic acid transport,extracellular matrix disassembly,extracellular matrix organization,odontogenesis of dentin-containing tooth,response to peptide hormone,response to mercury ion,decidualization,leukocyte migration,response to cAMP,protein localization to plasma membrane
Astrocytes EV / Astrocytes cells	Q15063	Q15063	4.67621	4.67621	3.15117e-07	1.49681e-06	18	Q15063	POSTN	Periostin	POSTN_HUMAN	8	2456.7	25.567	Astrocytes EV	Astrocytes cells	proteinaceous extracellular matrix,extracellular space,trans-Golgi network,extracellular matrix,neuromuscular junction	protein binding,heparin binding,metal ion binding,cell adhesion molecule binding	skeletal system development,response to hypoxia,negative regulation of cell-matrix adhesion,regulation of systemic arterial blood pressure,cell adhesion,regulation of Notch signaling pathway,response to mechanical stimulus,response to muscle activity,positive regulation of smooth muscle cell migration,extracellular matrix organization,response to estradiol,cellular response to fibroblast growth f…
Astrocytes EV / Astrocytes cells	P01857;P0DOX5	P01857;P0DOX5	4.63915	4.63915	6.01174e-07	2.11524e-06	18	P01857;P0DOX5	IGHG1;	Immunoglobulin heavy constant gamma 1;Immunoglobulin gamma-1 heavy chain	IGHG1_HUMAN;IGG1_HUMAN	7	2391.86	24.9186	Astrocytes EV	Astrocytes cells	extracellular region,extracellular space,external side of plasma membrane,immunoglobulin complex, circulating,extracellular exosome,blood microparticle;	antigen binding,serine-type endopeptidase activity,protein binding,immunoglobulin receptor binding;	proteolysis,phagocytosis, recognition,phagocytosis, engulfment,complement activation,complement activation, classical pathway,cytokine-mediated signaling pathway,regulation of complement activation,Fc-gamma receptor signaling pathway involved in phagocytosis,defense response to bacterium,innate immune response,B cell receptor signaling pathway,positive regulation of B cell activation;
Astrocytes EV / Astrocytes cells	P10909	P10909	4.6314	4.6314	6.68413e-06	1.38042e-05	16	P10909	CLU	Clusterin	CLUS_HUMAN	10	2378.52	24.7852	Astrocytes EV	Astrocytes cells	extracellular region,extracellular space,intracellular,nucleus,cytoplasm,mitochondrion,endoplasmic reticulum,Golgi apparatus,cytosol,cell surface,extracellular matrix,platelet alpha granule lumen,mitochondrial membrane,macromolecular complex,spherical high-density lipoprotein particle,chromaffin granule,perinuclear region of cytoplasm,extracellular exosome,blood microparticle,neurofibrillary tang…	beta-amyloid binding,protein binding,ubiquitin protein ligase binding,macromolecular complex binding,tau protein binding,low-density lipoprotein particle receptor binding,chaperone binding,misfolded protein binding,ATPase activity	cell morphogenesis,microglial cell activation,release of cytochrome c from mitochondria,platelet degranulation,lipid metabolic process,complement activation,complement activation, classical pathway,response to virus,positive regulation of gene expression,protein import,antimicrobial humoral response,regulation of complement activation,central nervous system myelin maintenance,positive regulation …
Astrocytes EV / Astrocytes cells	P08572	P08572	4.56358	4.56358	2.54438e-06	6.36166e-06	16	P08572	COL4A2	Collagen alpha-2(IV) chain	CO4A2_HUMAN	10	2264.69	23.6469	Astrocytes EV	Astrocytes cells	extracellular region,collagen type IV trimer,endoplasmic reticulum lumen,extracellular matrix,extracellular exosome	extracellular matrix structural constituent,protein binding	angiogenesis,transcription, DNA-templated,aging,response to activity,negative regulation of angiogenesis,extracellular matrix organization,collagen catabolic process,endodermal cell differentiation,collagen-activated tyrosine kinase receptor signaling pathway,cellular response to transforming growth factor beta stimulus
Astrocytes EV / Astrocytes cells	P68871	P68871	4.47715	4.47715	2.71318e-07	1.37048e-06	18	P68871	HBB	Hemoglobin subunit beta	HBB_HUMAN	3	2127.19	22.2719	Astrocytes EV	Astrocytes cells	extracellular region,extracellular space,cytosol,hemoglobin complex,haptoglobin-hemoglobin complex,extracellular exosome,endocytic vesicle lumen,blood microparticle,tertiary granule lumen,ficolin-1-rich granule lumen	oxygen transporter activity,iron ion binding,protein binding,oxygen binding,heme binding,hemoglobin binding,peroxidase activity,haptoglobin binding	receptor-mediated endocytosis,blood coagulation,regulation of blood pressure,positive regulation of cell death,oxygen transport,bicarbonate transport,nitric oxide transport,response to hydrogen peroxide,hydrogen peroxide catabolic process,neutrophil degranulation,positive regulation of nitric oxide biosynthetic process,regulation of blood vessel size,protein heterooligomerization,renal absorption…
Astrocytes EV / Astrocytes cells	P61812	P61812	4.3109	4.3109	1.06257e-06	3.25626e-06	18	P61812	TGFB2	Transforming growth factor beta-2 proprotein	TGFB2_HUMAN	3	1884.78	19.8478	Astrocytes EV	Astrocytes cells	extracellular region,extracellular space,axon,extracellular matrix,platelet alpha granule lumen,neuronal cell body	beta-amyloid binding,receptor binding,type II transforming growth factor beta receptor binding,cytokine activity,transforming growth factor beta receptor binding,protein binding,growth factor activity,type III transforming growth factor beta receptor binding,protein homodimerization activity,protein heterodimerization activity,BMP receptor binding	cell morphogenesis,skeletal system development,angiogenesis,eye development,response to hypoxia,kidney development,epithelial to mesenchymal transition,neural tube closure,hair follicle development,platelet degranulation,heart morphogenesis,outflow tract septum morphogenesis,membranous septum morphogenesis,heart valve morphogenesis,atrioventricular valve morphogenesis,pulmonary valve morphogenesi…
Astrocytes EV / Astrocytes cells	P06396	P06396	4.29974	4.29974	8.12546e-05	0.000109548	18	P06396	GSN	Gelsolin	GELS_HUMAN	10	1869.47	19.6947	Astrocytes EV	Astrocytes cells	ruffle,podosome,extracellular region,extracellular space,cytoplasm,cytosol,plasma membrane,focal adhesion,actin cytoskeleton,sarcoplasm,lamellipodium,actin cap,cortical actin cytoskeleton,secretory granule lumen,myelin sheath,phagocytic vesicle,perinuclear region of cytoplasm,extracellular exosome,blood microparticle,ficolin-1-rich granule lumen,nucleus	actin binding,calcium ion binding,protein binding,myosin II binding,actin filament binding	phagocytosis, engulfment,aging,positive regulation of gene expression,oligodendrocyte development,striated muscle atrophy,actin filament polymerization,regulation of cell adhesion,protein destabilization,tissue regeneration,sequestering of actin monomers,neutrophil degranulation,cellular protein metabolic process,actin nucleation,response to ethanol,negative regulation of viral entry into host ce…
Astrocytes EV / Astrocytes cells	O00622	O00622	4.24981	4.24981	0.0115189	0.00651367	12	O00622	CCN1	CCN family member 1	CCN1_HUMAN	6	1802.48	19.0248	Astrocytes EV	Astrocytes cells	proteinaceous extracellular matrix,extracellular space,endoplasmic reticulum lumen,extracellular matrix	integrin binding,insulin-like growth factor binding,heparin binding,extracellular matrix binding	regulation of cell growth,osteoblast differentiation,positive regulation of protein phosphorylation,intussusceptive angiogenesis,atrioventricular valve morphogenesis,apoptotic process involved in heart morphogenesis,ventricular septum development,chemotaxis,cell adhesion,cell-cell signaling,cell proliferation,anatomical structure morphogenesis,positive regulation of phospholipase activity,positiv…
Astrocytes EV / Astrocytes cells	P25311	P25311	4.21959	4.21959	0.000286779	0.000312266	14	P25311	AZGP1	Zinc-alpha-2-glycoprotein	ZA2G_HUMAN	7	1763.05	18.6305	Astrocytes EV	Astrocytes cells	extracellular region,extracellular space,nucleus,plasma membrane,extracellular matrix,extracellular exosome	ribonuclease activity,protein binding,protein transmembrane transporter activity	detection of chemical stimulus involved in sensory perception of bitter taste,retina homeostasis,cell adhesion,negative regulation of cell proliferation,transmembrane transport,protein transmembrane transport,RNA phosphodiester bond hydrolysis
Astrocytes EV / Astrocytes cells	O95631	O95631	4.1452	4.1452	0.0111896	0.00636602	12	O95631	NTN1	Netrin-1	NET1_HUMAN	6	1669.41	17.6941	Astrocytes EV	Astrocytes cells	extracellular region,basement membrane,cytoplasm	protein binding	neuron migration,apoptotic process,substrate-dependent cell migration, cell extension,nuclear migration,Ras protein signal transduction,axon guidance,positive regulation of cell proliferation,regulation of cell migration,negative regulation of axon extension,Cdc42 protein signal transduction,anterior/posterior axon guidance,inner ear morphogenesis,positive regulation of axon extension,mammary gla…
Astrocytes EV / Astrocytes cells	P02766	P02766	4.13864	4.13864	8.12963e-05	0.000109548	16	P02766	TTR	Transthyretin	TTHY_HUMAN	1	1661.39	17.6139	Astrocytes EV	Astrocytes cells	extracellular region,extracellular space,azurophil granule lumen,extracellular exosome	hormone activity,protein binding,identical protein binding,protein heterodimerization activity,thyroid hormone binding	retinoid metabolic process,regulation of receptor activity,extracellular matrix organization,retinol metabolic process,neutrophil degranulation,cellular protein metabolic process,thyroid hormone transport,purine nucleobase metabolic process
Astrocytes EV / Astrocytes cells	P05121	P05121	4.08323	4.08323	2.5431e-05	4.18593e-05	18	P05121	SERPINE1	Plasminogen activator inhibitor 1	PAI1_HUMAN	11	1595.02	16.9502	Astrocytes EV	Astrocytes cells	extracellular region,extracellular space,plasma membrane,extracellular matrix,platelet alpha granule lumen,extracellular exosome	protease binding,serine-type endopeptidase inhibitor activity,receptor binding,protein binding	chronological cell aging,angiogenesis,platelet degranulation,circadian rhythm,regulation of receptor activity,negative regulation of plasminogen activation,negative regulation of endopeptidase activity,negative regulation of smooth muscle cell migration,positive regulation of blood coagulation,negative regulation of blood coagulation,extracellular matrix organization,negative regulation of cell m…
Astrocytes EV / Astrocytes cells	P02768	P02768	4.0612	4.0612	2.2959e-07	1.21173e-06	18	P02768	ALB	Albumin	ALBU_HUMAN	22	1569.34	16.6934	Astrocytes EV	Astrocytes cells	extracellular region,extracellular space,nucleus,endoplasmic reticulum,endoplasmic reticulum lumen,Golgi apparatus,platelet alpha granule lumen,macromolecular complex,myelin sheath,extracellular exosome,blood microparticle	DNA binding,fatty acid binding,copper ion binding,protein binding,drug binding,toxic substance binding,antioxidant activity,pyridoxal phosphate binding,identical protein binding,chaperone binding,oxygen binding	retina homeostasis,platelet degranulation,receptor-mediated endocytosis,cellular response to starvation,bile acid and bile salt transport,hemolysis by symbiont of host erythrocytes,high-density lipoprotein particle remodeling,negative regulation of apoptotic process,negative regulation of programmed cell death,sodium-independent organic anion transport,post-translational protein modification,cell…
Astrocytes EV / Astrocytes cells	P12259	P12259	4.06082	4.06082	4.73119e-07	1.80005e-06	18	P12259	F5	Coagulation factor V	FA5_HUMAN	8	1568.89	16.6889	Astrocytes EV	Astrocytes cells	Golgi membrane,extracellular region,extracellular space,endoplasmic reticulum lumen,plasma membrane,membrane,ER to Golgi transport vesicle,platelet alpha granule lumen,endoplasmic reticulum-Golgi intermediate compartment membrane,extracellular vesicle	copper ion binding,protein binding	platelet degranulation,ER to Golgi vesicle-mediated transport,blood coagulation,blood circulation,post-translational protein modification,cellular protein metabolic process,COPII vesicle coating
Astrocytes EV / Astrocytes cells	P09486	P09486	3.98049	3.98049	2.32449e-05	3.90843e-05	18	P09486	SPARC	SPARC	SPRC_HUMAN	3	1478.51	15.7851	Astrocytes EV	Astrocytes cells	extracellular region,basement membrane,extracellular space,cytoplasm,cell surface,nuclear matrix,platelet alpha granule,platelet alpha granule membrane,platelet alpha granule lumen,endocytic vesicle lumen,mitochondrion,plasma membrane	calcium ion binding,protein binding,collagen binding,extracellular matrix binding	ossification,negative regulation of endothelial cell proliferation,platelet degranulation,receptor-mediated endocytosis,signal transduction,heart development,response to gravity,response to lead ion,positive regulation of endothelial cell migration,negative regulation of angiogenesis,regulation of cell morphogenesis,extracellular matrix organization,lung development,response to lipopolysaccharide…
Astrocytes EV / Astrocytes cells	P02649	P02649	3.97562	3.97562	3.7579e-07	1.5933e-06	16	P02649	APOE	Apolipoprotein E	APOE_HUMAN	7	1473.18	15.7318	Astrocytes EV	Astrocytes cells	extracellular region,extracellular space,nucleus,cytoplasm,early endosome,endoplasmic reticulum,endoplasmic reticulum lumen,Golgi apparatus,plasma membrane,membrane,dendrite,clathrin-coated endocytic vesicle membrane,extracellular matrix,very-low-density lipoprotein particle,low-density lipoprotein particle,intermediate-density lipoprotein particle,high-density lipoprotein particle,discoidal high…	beta-amyloid binding,structural molecule activity,lipid transporter activity,protein binding,phospholipid binding,heparin binding,lipid binding,cholesterol binding,antioxidant activity,cholesterol transporter activity,identical protein binding,protein homodimerization activity,metal chelating activity,protein dimerization activity,tau protein binding,low-density lipoprotein particle receptor bind…	response to reactive oxygen species,retinoid metabolic process,negative regulation of endothelial cell proliferation,response to dietary excess,regulation of transcription from RNA polymerase II promoter,triglyceride metabolic process,cholesterol catabolic process,cellular calcium ion homeostasis,receptor-mediated endocytosis,cytoskeleton organization,G-protein coupled receptor signaling pathway,…
Astrocytes EV / Astrocytes cells	P01008	P01008	3.90684	3.90684	1.72388e-06	4.80328e-06	16	P01008	SERPINC1	Antithrombin-III	ANT3_HUMAN	3	1399.95	14.9995	Astrocytes EV	Astrocytes cells	extracellular region,extracellular space,endoplasmic reticulum lumen,plasma membrane,extracellular exosome,blood microparticle	protease binding,serine-type endopeptidase inhibitor activity,protein binding,heparin binding,identical protein binding	acute inflammatory response to antigenic stimulus,response to nutrient,lactation,blood coagulation,negative regulation of endopeptidase activity,post-translational protein modification,cellular protein metabolic process,regulation of blood coagulation, intrinsic pathway
Astrocytes EV / Astrocytes cells	P02751	P02751	3.88389	3.88389	5.25813e-08	3.93015e-07	18	P02751	FN1	Fibronectin	FINC_HUMAN	44	1376.28	14.7628	Astrocytes EV	Astrocytes cells	extracellular region,fibrinogen complex,proteinaceous extracellular matrix,basal lamina,extracellular space,endoplasmic reticulum lumen,endoplasmic reticulum-Golgi intermediate compartment,apical plasma membrane,extracellular matrix,platelet alpha granule lumen,extracellular exosome,blood microparticle	protease binding,receptor binding,integrin binding,protein binding,collagen binding,protein C-terminus binding,heparin binding,peptidase activator activity,enzyme binding,identical protein binding,chaperone binding,disordered domain specific binding	angiogenesis,regulation of protein phosphorylation,platelet degranulation,acute-phase response,cell-substrate junction assembly,cell adhesion,calcium-independent cell-matrix adhesion,positive regulation of cell proliferation,regulation of cell shape,response to wounding,positive regulation of gene expression,positive regulation of peptidase activity,peptide cross-linking,cytokine-mediated signali…
Astrocytes EV / Astrocytes cells	P29508	P29508	3.81935	3.81935	7.36626e-06	1.43804e-05	12	P29508	SERPINB3	Serpin B3	SPB3_HUMAN	6	1311.69	14.1169	Astrocytes EV	Astrocytes cells	extracellular region,extracellular space,nucleus,cytoplasm,cytoplasmic vesicle,vesicle,azurophil granule lumen,extracellular exosome	virus receptor activity,protease binding,serine-type endopeptidase inhibitor activity,cysteine-type endopeptidase inhibitor activity	positive regulation of cell proliferation,negative regulation of peptidase activity,positive regulation of epithelial to mesenchymal transition,positive regulation of endopeptidase activity,negative regulation of endopeptidase activity,positive regulation of cell migration,autocrine signaling,paracrine signaling,negative regulation of catalytic activity,neutrophil degranulation,negative regulatio…
Astrocytes EV / Astrocytes cells	O00468	O00468	3.8147	3.8147	5.99379e-06	1.26536e-05	16	O00468	AGRN	Agrin	AGRIN_HUMAN	19	1307.15	14.0715	Astrocytes EV	Astrocytes cells	extracellular region,basal lamina,Golgi lumen,cytosol,plasma membrane,integral component of membrane,cell junction,extracellular matrix,lysosomal lumen,synapse,extracellular exosome	dystroglycan binding,structural constituent of cytoskeleton,calcium ion binding,protein binding,sialic acid binding,chondroitin sulfate binding,laminin binding,heparan sulfate proteoglycan binding	retinoid metabolic process,glycosaminoglycan biosynthetic process,glycosaminoglycan catabolic process,cytoskeleton organization,signal transduction,G-protein coupled acetylcholine receptor signaling pathway,extracellular matrix organization,glycosaminoglycan metabolic process,receptor clustering,positive regulation of GTPase activity,clustering of voltage-gated sodium channels,positive regulation…
Astrocytes EV / Astrocytes cells	P02656	P02656	3.78892	3.78892	0.00173701	0.00139254	16	P02656	APOC3	Apolipoprotein C-III	APOC3_HUMAN	1	1282.23	13.8223	Astrocytes EV	Astrocytes cells	extracellular region,extracellular space,early endosome,extracellular matrix,very-low-density lipoprotein particle,intermediate-density lipoprotein particle,spherical high-density lipoprotein particle,chylomicron,extracellular exosome	phospholipid binding,cholesterol binding,enzyme regulator activity,lipase inhibitor activity,high-density lipoprotein particle receptor binding	retinoid metabolic process,triglyceride metabolic process,G-protein coupled receptor signaling pathway,negative regulation of triglyceride catabolic process,negative regulation of very-low-density lipoprotein particle remodeling,negative regulation of very-low-density lipoprotein particle clearance,negative regulation of high-density lipoprotein particle clearance,negative regulation of low-densi…
Astrocytes EV / Astrocytes cells	P29279	P29279	3.76159	3.76159	0.0323548	0.0140996	10	P29279	CCN2	CCN family member 2	CCN2_HUMAN	5	1256.29	13.5629	Astrocytes EV	Astrocytes cells	extracellular region,proteinaceous extracellular matrix,extracellular space,cis-Golgi network,cytosol,plasma membrane,cell cortex,perinuclear region of cytoplasm	fibronectin binding,integrin binding,protein binding,insulin-like growth factor binding,protein C-terminus binding,growth factor activity,heparin binding	cartilage condensation,ossification,angiogenesis,regulation of cell growth,tissue homeostasis,transcription initiation from RNA polymerase II promoter,cell adhesion,cell-matrix adhesion,integrin-mediated signaling pathway,cell-cell signaling,aging,positive regulation of cell proliferation,fibroblast growth factor receptor signaling pathway,epidermis development,response to wounding,response to gl…
Astrocytes EV / Astrocytes cells	P55290	P55290	3.69274	3.69274	0.0421415	0.0172562	8	P55290	CDH13	Cadherin-13	CAD13_HUMAN	4	1193.08	12.9308	Astrocytes EV	Astrocytes cells	extracellular region,extracellular space,cytoplasm,plasma membrane,caveola,focal adhesion,external side of plasma membrane,extracellular matrix,anchored component of membrane,neuron projection,perinuclear region of cytoplasm,extracellular exosome,cell-cell adherens junction,cell surface,catenin complex	calcium ion binding,low-density lipoprotein particle binding,protein homodimerization activity,cadherin binding,adiponectin binding,lipoprotein particle binding,cytoskeletal protein binding	mitotic cell cycle,positive regulation of endothelial cell proliferation,positive regulation of cell-matrix adhesion,sprouting angiogenesis,homophilic cell adhesion via plasma membrane adhesion molecules,negative regulation of cell adhesion,Rho protein signal transduction,negative regulation of cell proliferation,calcium-dependent cell-cell adhesion via plasma membrane cell adhesion molecules,Rac…
Astrocytes EV / Astrocytes cells	P06732	P06732	3.64313	3.64313	0.0970253	0.0338671	4	P06732	CKM	Creatine kinase M-type	KCRM_HUMAN	2	1149.37	12.4937	Astrocytes EV	Astrocytes cells	cytosol	creatine kinase activity,protein binding,ATP binding	creatine metabolic process,phosphorylation,phosphocreatine biosynthetic process
Astrocytes EV / Astrocytes cells	P42677;Q71UM5	P42677;Q71UM5	3.60577	3.60577	0.000949753	0.000842741	14	P42677;Q71UM5	RPS27;RPS27L	40S ribosomal protein S27;40S ribosomal protein S27-like	RS27_HUMAN;RS27L_HUMAN	1	1117.43	12.1743	Astrocytes EV	Astrocytes cells	nucleus,nucleoplasm,cytosol,ribosome,cytosolic small ribosomal subunit;nucleus,cytosolic small ribosomal subunit	DNA binding,RNA binding,structural constituent of ribosome,protein binding,zinc ion binding,poly(A) RNA binding;RNA binding,structural constituent of ribosome,protein binding,translation activator activity,cysteine-type endopeptidase activator activity involved in apoptotic process,metal ion binding,poly(A) RNA binding	ribosomal small subunit assembly,nuclear-transcribed mRNA catabolic process, nonsense-mediated decay,rRNA processing,translation,translational initiation,SRP-dependent cotranslational protein targeting to membrane,sister chromatid cohesion,cell proliferation,viral transcription;ribosomal small subunit assembly,translation,activation of cysteine-type endopeptidase activity involved in apoptotic pr…
Astrocytes EV / Astrocytes cells	Q6UX06	Q6UX06	3.59023	3.59023	0.000133096	0.000167472	14	Q6UX06	OLFM4	Olfactomedin-4	OLFM4_HUMAN	4	1104.39	12.0439	Astrocytes EV	Astrocytes cells	extracellular region,extracellular space,mitochondrion,plasma membrane,specific granule lumen,specific granule,perinuclear region of cytoplasm,extracellular exosome,tertiary granule lumen,secretory granule,azurophil granule	catalytic activity,protein binding,protein homodimerization activity,cadherin binding	cell adhesion,neutrophil degranulation,protein homooligomerization,positive regulation of substrate adhesion-dependent cell spreading,regulation of necrotic cell death,regulation of apoptotic process,regulation of phagocytosis,regulation of neutrophil extravasation
Astrocytes EV / Astrocytes cells	P00734	P00734	3.58724	3.58724	4.20611e-06	9.51383e-06	16	P00734	F2	Prothrombin	THRB_HUMAN	7	1101.9	12.019	Astrocytes EV	Astrocytes cells	extracellular region,extracellular space,endoplasmic reticulum lumen,Golgi lumen,plasma membrane,extracellular exosome,blood microparticle,external side of plasma membrane	lipopolysaccharide binding,serine-type endopeptidase activity,receptor binding,calcium ion binding,protein binding,growth factor activity,heparin binding,thrombospondin receptor activity	positive regulation of protein phosphorylation,signal peptide processing,proteolysis,ER to Golgi vesicle-mediated transport,acute-phase response,cell surface receptor signaling pathway,G-protein coupled receptor signaling pathway,multicellular organism development,blood coagulation,blood coagulation, intrinsic pathway,positive regulation of cell proliferation,regulation of cell shape,response to …
Astrocytes EV / Astrocytes cells	P08727	P08727	3.58165	3.58165	5.58495e-08	3.93015e-07	16	P08727	KRT19	Keratin, type I cytoskeletal 19	K1C19_HUMAN	4	1097.25	11.9725	Astrocytes EV	Astrocytes cells	cytosol,intermediate filament,plasma membrane,dystrophin-associated glycoprotein complex,apicolateral plasma membrane,Z disc,sarcolemma,costamere,extracellular exosome,cell periphery,terminal web	structural constituent of cytoskeleton,protein binding,structural constituent of muscle	Notch signaling pathway,viral process,keratinization,response to estrogen,sarcomere organization,cell differentiation involved in embryonic placenta development,cornification
Astrocytes EV / Astrocytes cells	Q16563	Q16563	3.55044	3.55044	0.00015095	0.00018385	14	Q16563	SYPL1	Synaptophysin-like protein 1	SYPL1_HUMAN	1	1071.63	11.7163	Astrocytes EV	Astrocytes cells	integral component of plasma membrane,integral component of membrane,secretory granule,integral component of synaptic vesicle membrane,melanosome,extracellular exosome		chemical synaptic transmission
Astrocytes EV / Astrocytes cells	Q02809	Q02809	3.50653	3.50653	3.89275e-05	6.097e-05	16	Q02809	PLOD1	Procollagen-lysine,2-oxoglutarate 5-dioxygenase 1	PLOD1_HUMAN	15	1036.5	11.365	Astrocytes EV	Astrocytes cells	endoplasmic reticulum membrane,rough endoplasmic reticulum membrane,extracellular exosome,catalytic complex	iron ion binding,procollagen-lysine 5-dioxygenase activity,L-ascorbic acid binding,protein homodimerization activity,procollagen glucosyltransferase activity	response to hypoxia,cellular protein modification process,epidermis development,peptidyl-lysine hydroxylation,hydroxylysine biosynthetic process,oxidation-reduction process,protein O-linked glycosylation
Astrocytes EV / Astrocytes cells	P16615	P16615	3.42315	3.42315	0.0225117	0.0107468	18	P16615	ATP2A2	Sarcoplasmic/endoplasmic reticulum calcium ATPase 2	AT2A2_HUMAN	11	972.682	10.7268	Astrocytes EV	Astrocytes cells	nucleoplasm,endoplasmic reticulum,endoplasmic reticulum membrane,integral component of plasma membrane,vesicle membrane,membrane,sarcoplasmic reticulum,platelet dense tubular network membrane,extrinsic component of cytoplasmic side of plasma membrane,sarcoplasmic reticulum membrane,perinuclear region of cytoplasm,ribbon synapse	calcium-transporting ATPase activity,calcium ion binding,protein binding,ATP binding,enzyme binding,lutropin-choriogonadotropic hormone receptor binding,S100 protein binding,calcium-transporting ATPase activity involved in regulation of cardiac muscle cell membrane potential,hydrogen-exporting ATPase activity, phosphorylative mechanism	regulation of the force of heart contraction,ER-nucleus signaling pathway,organelle organization,cell adhesion,epidermis development,positive regulation of heart rate,regulation of cardiac muscle contraction by calcium ion signaling,transition between fast and slow fiber,cardiac muscle hypertrophy in response to stress,endoplasmic reticulum calcium ion homeostasis,positive regulation of endoplasm…
Astrocytes EV / Astrocytes cells	O14594	O14594	3.28779	3.28779	0.00508319	0.00334189	12	O14594	NCAN	Neurocan core protein	NCAN_HUMAN	2	876.613	9.76613	Astrocytes EV	Astrocytes cells	extracellular region,proteinaceous extracellular matrix,Golgi lumen,lysosomal lumen	extracellular matrix structural constituent,calcium ion binding,hyaluronic acid binding,carbohydrate binding	skeletal system development,cell adhesion,central nervous system development,extracellular matrix organization,glycosaminoglycan metabolic process,chondroitin sulfate biosynthetic process,chondroitin sulfate catabolic process,dermatan sulfate biosynthetic process
Astrocytes EV / Astrocytes cells	P08195	P08195	3.17474	3.17474	0.00556849	0.00356987	12	P08195	SLC3A2	4F2 cell-surface antigen heavy chain	4F2_HUMAN	6	803.008	9.03008	Astrocytes EV	Astrocytes cells	nucleus,cytosol,plasma membrane,cell surface,membrane,integral component of membrane,apical plasma membrane,melanosome,extracellular exosome	RNA binding,double-stranded RNA binding,catalytic activity,calcium:sodium antiporter activity,protein binding,neutral amino acid transmembrane transporter activity,cadherin binding	carbohydrate metabolic process,calcium ion transport,amino acid transport,tryptophan transport,cell growth,sodium ion transmembrane transport,response to exogenous dsRNA,leukocyte migration,L-alpha-amino acid transmembrane transport,L-leucine import into cell
Astrocytes EV / Astrocytes cells	P11047	P11047	3.15875	3.15875	2.14698e-06	5.66564e-06	16	P11047	LAMC1	Laminin subunit gamma-1	LAMC1_HUMAN	18	793.058	8.93058	Astrocytes EV	Astrocytes cells	extracellular region,basement membrane,laminin-1 complex,extracellular space,endoplasmic reticulum lumen,extracellular matrix,laminin-10 complex,laminin-11 complex,extracellular exosome	extracellular matrix structural constituent	cell adhesion,endoderm development,cell migration,extracellular matrix disassembly,extracellular matrix organization,hemidesmosome assembly,substrate adhesion-dependent cell spreading,post-translational protein modification,cellular protein metabolic process,positive regulation of epithelial cell proliferation,macromolecular complex assembly
Astrocytes EV / Astrocytes cells	P07942	P07942	3.12018	3.12018	2.97352e-08	2.82485e-07	16	P07942	LAMB1	Laminin subunit beta-1	LAMB1_HUMAN	11	769.499	8.69499	Astrocytes EV	Astrocytes cells	extracellular region,basement membrane,laminin-1 complex,laminin-2 complex,extracellular space,endoplasmic reticulum lumen,extracellular matrix,laminin-8 complex,laminin-10 complex,perinuclear region of cytoplasm,extracellular exosome	structural molecule activity,extracellular matrix structural constituent,protein binding	cell adhesion,neuronal-glial interaction involved in cerebral cortex radial glia guided migration,extracellular matrix organization,positive regulation of cell migration,neuron projection development,substrate adhesion-dependent cell spreading,endodermal cell differentiation,odontogenesis,post-translational protein modification,cellular protein metabolic process,positive regulation of epithelial …
Astrocytes EV / Astrocytes cells	O60568	O60568	3.06785	3.06785	0.0246335	0.0114919	12	O60568	PLOD3	Multifunctional procollagen lysine hydroxylase and glycosyltransferase LH3	PLOD3_HUMAN	3	738.523	8.38523	Astrocytes EV	Astrocytes cells	endoplasmic reticulum,endoplasmic reticulum membrane,Golgi apparatus,trans-Golgi network,rough endoplasmic reticulum membrane,extracellular matrix,extracellular exosome	iron ion binding,protein binding,procollagen-lysine 5-dioxygenase activity,L-ascorbic acid binding,procollagen glucosyltransferase activity,procollagen galactosyltransferase activity	in utero embryonic development,endothelial cell morphogenesis,protein O-linked glycosylation,protein localization,peptidyl-lysine hydroxylation,neural tube development,collagen fibril organization,cellular response to hormone stimulus,collagen metabolic process,vasodilation,hydroxylysine biosynthetic process,epidermis morphogenesis,oxidation-reduction process,lung morphogenesis,basement membrane …
Astrocytes EV / Astrocytes cells	Q7Z794	Q7Z794	2.92185	2.92185	9.5272e-07	3.08002e-06	16	Q7Z794	KRT77	Keratin, type II cytoskeletal 1b	K2C1B_HUMAN	7	657.817	7.57817	Astrocytes EV	Astrocytes cells	cytosol,cytoskeleton,keratin filament,extracellular exosome	molecular_function,structural molecule activity	biological_process,keratinization,cornification
Astrocytes EV / Astrocytes cells	P55268	P55268	2.88325	2.88325	7.35476e-06	1.43804e-05	18	P55268	LAMB2	Laminin subunit beta-2	LAMB2_HUMAN	9	637.809	7.37809	Astrocytes EV	Astrocytes cells	extracellular region,basement membrane,basal lamina,laminin-3 complex,endoplasmic reticulum lumen,extracellular matrix,synaptic cleft,laminin-11 complex,extracellular exosome	integrin binding,structural molecule activity	cell adhesion,axon guidance,neuromuscular junction development,visual perception,astrocyte development,Schwann cell development,extracellular matrix organization,post-translational protein modification,cellular protein metabolic process,axon extension involved in regeneration,retina development in camera-type eye,metanephric glomerular visceral epithelial cell development,metanephric glomerular b…
Astrocytes EV / Astrocytes cells	P12111	P12111	2.86003	2.86003	5.83331e-07	2.11524e-06	16	P12111	COL6A3	Collagen alpha-3(VI) chain	CO6A3_HUMAN	10	626.029	7.26029	Astrocytes EV	Astrocytes cells	extracellular region,proteinaceous extracellular matrix,collagen type VI trimer,extracellular space,endoplasmic reticulum lumen,extracellular matrix,sarcolemma,extracellular exosome,extracellular vesicle	serine-type endopeptidase inhibitor activity	cell adhesion,muscle organ development,negative regulation of endopeptidase activity,extracellular matrix organization,collagen catabolic process
Astrocytes EV / Astrocytes cells	Q9P2B2	Q9P2B2	2.80552	2.80552	7.39025e-06	1.43804e-05	16	Q9P2B2	PTGFRN	Prostaglandin F2 receptor negative regulator	FPRP_HUMAN	9	599.108	6.99108	Astrocytes EV	Astrocytes cells	endoplasmic reticulum membrane,Golgi apparatus,plasma membrane,cell surface,integral component of membrane	protein binding	lipid particle organization
Astrocytes EV / Astrocytes cells	P35052	P35052	2.76808	2.76808	0.101524	0.0348188	10	P35052	GPC1	Glypican-1	GPC1_HUMAN	8	581.2	6.812	Astrocytes EV	Astrocytes cells	extracellular region,proteinaceous extracellular matrix,extracellular space,nucleoplasm,endosome,Golgi lumen,cytosol,plasma membrane,integral component of plasma membrane,extracellular matrix,lysosomal lumen,membrane raft,anchored component of plasma membrane,extracellular exosome	copper ion binding,fibroblast growth factor binding,laminin binding,heparan sulfate proteoglycan binding	retinoid metabolic process,glycosaminoglycan biosynthetic process,glycosaminoglycan catabolic process,axon guidance,Schwann cell differentiation,heparan sulfate proteoglycan catabolic process,glycosaminoglycan metabolic process,myelin assembly,negative regulation of fibroblast growth factor receptor signaling pathway,leukocyte migration,positive regulation of skeletal muscle cell differentiation
Astrocytes EV / Astrocytes cells	P31944	P31944	2.73498	2.73498	0.0148717	0.00802736	12	P31944	CASP14	Caspase-14	CASPE_HUMAN	8	565.751	6.65751	Astrocytes EV	Astrocytes cells	nucleus,cytoplasm,mitochondrion,cytosol,keratin filament,extracellular exosome	endopeptidase activity,cysteine-type endopeptidase activity,protein binding,cysteine-type endopeptidase activity involved in execution phase of apoptosis,cysteine-type endopeptidase activity involved in apoptotic process	proteolysis,epidermis development,keratinization,cornification,execution phase of apoptosis,apoptotic process,intrinsic apoptotic signaling pathway in response to DNA damage
Astrocytes EV / Astrocytes cells	P02489	P02489	2.73441	2.73441	0.0164478	0.0087267	12	P02489	CRYAA	Alpha-crystallin A chain	CRYAA_HUMAN	2	565.486	6.65486	Astrocytes EV	Astrocytes cells	nucleus,nucleoplasm,cytoplasm,cytosol,extracellular exosome	structural constituent of eye lens,protein binding,identical protein binding,metal ion binding,unfolded protein binding	visual perception,negative regulation of intracellular transport,negative regulation of apoptotic process,protein stabilization,response to stimulus,protein homooligomerization,protein refolding
Astrocytes EV / Astrocytes cells	Q99456	Q99456	2.72645	2.72645	0.00870319	0.00527018	12	Q99456	KRT12	Keratin, type I cytoskeletal 12	K1C12_HUMAN	1	561.824	6.61824	Astrocytes EV	Astrocytes cells	cytosol,intermediate filament,extracellular exosome	structural molecule activity	visual perception,keratinization,cornification
Astrocytes EV / Astrocytes cells	P15924	P15924	2.699	2.699	0.108134	0.0365578	16	P15924	DSP	Desmoplakin	DESP_HUMAN	25	549.353	6.49353	Astrocytes EV	Astrocytes cells	cornified envelope,nucleus,plasma membrane,fascia adherens,intercalated disc,basolateral plasma membrane,desmosome,extracellular exosome,ficolin-1-rich granule membrane,intermediate filament	RNA binding,protein kinase C binding,structural molecule activity,structural constituent of cytoskeleton,protein binding,protein binding, bridging,cell adhesion molecule binding,cell adhesive protein binding involved in bundle of His cell-Purkinje myocyte communication,scaffold protein binding	desmosome organization,ventricular compact myocardium morphogenesis,epidermis development,peptide cross-linking,keratinocyte differentiation,keratinization,adherens junction organization,wound healing,neutrophil degranulation,intermediate filament organization,cornification,protein localization to adherens junction,bundle of His cell-Purkinje myocyte adhesion involved in cell communication,regula…
Astrocytes EV / Astrocytes cells	P10643	P10643	2.68993	2.68993	3.20158e-06	7.50989e-06	16	P10643	C7	Complement component C7	CO7_HUMAN	2	545.28	6.4528	Astrocytes EV	Astrocytes cells	extracellular region,membrane attack complex,extracellular exosome		cellular sodium ion homeostasis,complement activation,complement activation, alternative pathway,complement activation, classical pathway,cytolysis,regulation of complement activation
Astrocytes EV / Astrocytes cells	P12273	P12273	2.68353	2.68353	0.000186152	0.000216986	16	P12273	PIP	Prolactin-inducible protein	PIP_HUMAN	7	542.424	6.42424	Astrocytes EV	Astrocytes cells	extracellular region,extracellular space,nucleus,extracellular exosome	actin binding,aspartic-type endopeptidase activity,protein binding,IgG binding,protein dimerization activity	detection of chemical stimulus involved in sensory perception of bitter taste,retina homeostasis,proteolysis,positive regulation of gene expression,transmembrane transport,negative regulation of T cell apoptotic process
Astrocytes EV / Astrocytes cells	Q12907	Q12907	2.65152	2.65152	0.00223247	0.00171521	14	Q12907	LMAN2	Vesicular integral-membrane protein VIP36	LMAN2_HUMAN	4	528.327	6.28327	Astrocytes EV	Astrocytes cells	Golgi membrane,extracellular space,endoplasmic reticulum membrane,endoplasmic reticulum-Golgi intermediate compartment,Golgi apparatus,integral component of plasma membrane,cell surface,endoplasmic reticulum-Golgi intermediate compartment membrane,extracellular exosome,ER to Golgi transport vesicle	protein binding,mannose binding,carbohydrate binding,heat shock protein binding,metal ion binding	retrograde vesicle-mediated transport, Golgi to ER,protein transport,positive regulation of phagocytosis,endoplasmic reticulum organization,ER to Golgi vesicle-mediated transport,Golgi organization
Astrocytes EV / Astrocytes cells	Q07954	Q07954	2.63901	2.63901	2.59757e-09	4.11283e-08	18	Q07954	LRP1	Prolow-density lipoprotein receptor-related protein 1	LRP1_HUMAN	22	522.904	6.22904	Astrocytes EV	Astrocytes cells	nucleus,lysosomal membrane,early endosome,plasma membrane,integral component of plasma membrane,clathrin-coated pit,focal adhesion,membrane,basolateral plasma membrane,clathrin-coated vesicle,dendrite,endocytic vesicle membrane,neuronal cell body,receptor complex,plasma membrane protein complex	protease binding,RNA binding,receptor activity,low-density lipoprotein receptor activity,scavenger receptor activity,calcium ion binding,protein binding,alpha-2 macroglobulin receptor activity,apolipoprotein receptor activity,clathrin heavy chain binding,apolipoprotein binding,lipoprotein transporter activity,heparan sulfate proteoglycan binding,macromolecular complex binding,lipoprotein particle…	retinoid metabolic process,astrocyte activation involved in immune response,lipid metabolic process,receptor-mediated endocytosis,phagocytosis,protein kinase C-activating G-protein coupled receptor signaling pathway,aging,cell proliferation,regulation of extracellular matrix disassembly,positive regulation of cholesterol efflux,positive regulation of cell death,negative regulation of neuron proje…
Astrocytes EV / Astrocytes cells	P98155	P98155	2.62586	2.62586	0.000892644	0.00080763	14	P98155	VLDLR	Very low-density lipoprotein receptor	VLDLR_HUMAN	5	517.251	6.17251	Astrocytes EV	Astrocytes cells	lysosomal membrane,plasma membrane,clathrin-coated pit,membrane,integral component of membrane,very-low-density lipoprotein particle,receptor complex	low-density lipoprotein receptor activity,calcium ion binding,protein binding,very-low-density lipoprotein particle receptor activity,apolipoprotein binding,very-low-density lipoprotein particle binding,glycoprotein transporter activity,reelin receptor activity,calcium-dependent protein binding	negative regulation of transcription from RNA polymerase II promoter,lipid transport,receptor-mediated endocytosis,signal transduction,nervous system development,axon guidance,memory,cholesterol metabolic process,ventral spinal cord development,low-density lipoprotein particle receptor catabolic process,glycoprotein transport,very-low-density lipoprotein particle clearance,reelin-mediated signali…
Astrocytes EV / Astrocytes cells	B2RPK0;P09429	B2RPK0;P09429	2.62109	2.62109	0.0386644	0.0161102	12	B2RPK0;P09429	HMGB1P1;HMGB1	Putative high mobility group protein B1-like 1;High mobility group protein B1	HGB1A_HUMAN;HMGB1_HUMAN	3	515.216	6.15216	Astrocytes EV	Astrocytes cells	nucleus,chromosome;condensed chromosome,extracellular region,extracellular space,nucleus,nucleoplasm,endosome,endoplasmic reticulum-Golgi intermediate compartment,cell surface,secretory granule lumen,alphav-beta3 integrin-HMGB1 complex,ficolin-1-rich granule lumen,transcriptional repressor complex	DNA binding,chromatin binding;four-way junction DNA binding,bubble DNA binding,lipopolysaccharide binding,phosphatidylserine binding,damaged DNA binding,double-stranded DNA binding,single-stranded DNA binding,transcription factor activity, sequence-specific DNA binding,RNA binding,cytokine activity,integrin binding,protein binding,transcription factor binding,DNA binding, bending,lyase activity,C…	chromatin remodeling,regulation of transcription, DNA-templated;negative regulation of transcription from RNA polymerase II promoter,myeloid dendritic cell activation,activation of innate immune response,toll-like receptor signaling pathway,dendritic cell chemotaxis,inflammatory response to antigenic stimulus,regulation of tolerance induction,regulation of T cell mediated immune response to tumor…
Astrocytes EV / Astrocytes cells	Q08431	Q08431	2.5709	2.5709	2.4178e-05	4.02967e-05	18	Q08431	MFGE8	Lactadherin	MFGM_HUMAN	8	494.179	5.94179	Astrocytes EV	Astrocytes cells	extracellular region,extracellular space,endoplasmic reticulum lumen,external side of plasma membrane,membrane,extrinsic component of plasma membrane,extracellular matrix,extracellular exosome,extracellular vesicle	phosphatidylserine binding,integrin binding,phosphatidylethanolamine binding	angiogenesis,phagocytosis, recognition,phagocytosis, engulfment,cell adhesion,single fertilization,viral process,apoptotic cell clearance,post-translational protein modification,cellular protein metabolic process,positive regulation of phagocytosis
Astrocytes EV / Astrocytes cells	Q16363	Q16363	2.57065	2.57065	2.54466e-06	6.36166e-06	16	Q16363	LAMA4	Laminin subunit alpha-4	LAMA4_HUMAN	10	494.077	5.94077	Astrocytes EV	Astrocytes cells	extracellular region,basement membrane,basal lamina,extracellular matrix,extracellular exosome	receptor binding,extracellular matrix structural constituent,protein binding	cell adhesion,regulation of cell adhesion,extracellular matrix organization,regulation of cell migration,regulation of embryonic development
Astrocytes EV / Astrocytes cells	P21266	P21266	2.54648	2.54648	0.000120434	0.000153574	14	P21266	GSTM3	Glutathione S-transferase Mu 3	GSTM3_HUMAN	5	484.209	5.84209	Astrocytes EV	Astrocytes cells	nucleus,cytoplasm,cytosol,sperm fibrous sheath,intercellular bridge,extracellular exosome	glutathione transferase activity,protein binding,enzyme binding,identical protein binding,protein homodimerization activity,glutathione binding	glutathione metabolic process,establishment of blood-nerve barrier,nitrobenzene metabolic process,xenobiotic catabolic process,response to estrogen,cellular detoxification of nitrogen compound,glutathione derivative biosynthetic process
Astrocytes EV / Astrocytes cells	O00560	O00560	2.54513	2.54513	4.70585e-05	7.04024e-05	16	O00560	SDCBP	Syntenin-1	SDCB1_HUMAN	1	483.66	5.8366	Astrocytes EV	Astrocytes cells	extracellular region,extracellular space,nucleus,nucleoplasm,cytoplasm,endoplasmic reticulum membrane,cytosol,cytoskeleton,plasma membrane,interleukin-5 receptor complex,adherens junction,focal adhesion,membrane,nuclear membrane,azurophil granule lumen,melanosome,intracellular membrane-bounded organelle,membrane raft,extracellular exosome,blood microparticle,extracellular vesicle	frizzled binding,interleukin-5 receptor binding,protein binding,phosphatidylinositol-4,5-bisphosphate binding,cytoskeletal adaptor activity,identical protein binding,cadherin binding,syndecan binding,protein heterodimerization activity,protein N-terminus binding	negative regulation of receptor internalization,protein targeting to membrane,substrate-dependent cell migration, cell extension,chemical synaptic transmission,regulation of mitotic cell cycle,positive regulation of cell proliferation,positive regulation of epithelial to mesenchymal transition,positive regulation of pathway-restricted SMAD protein phosphorylation,actin cytoskeleton organization,p…
Astrocytes EV / Astrocytes cells	Q5D862	Q5D862	2.54395	2.54395	1.33543e-06	3.90356e-06	18	Q5D862	FLG2	Filaggrin-2	FILA2_HUMAN	2	483.183	5.83183	Astrocytes EV	Astrocytes cells	extracellular region,nucleus,cytoplasm,extracellular exosome,tertiary granule lumen,cornified envelope,keratohyalin granule	structural molecule activity,calcium ion binding,transition metal ion binding,structural constituent of epidermis	neutrophil degranulation,establishment of skin barrier,epidermis development
Astrocytes EV / Astrocytes cells	P18669	P18669	2.52829	2.52829	0.000135814	0.000168658	15	P18669	PGAM1	Phosphoglycerate mutase 1	PGAM1_HUMAN	5	476.886	5.76886	Astrocytes EV	Astrocytes cells	extracellular region,cytoplasm,cytosol,membrane,secretory granule lumen,extracellular exosome,ficolin-1-rich granule lumen	bisphosphoglycerate mutase activity,phosphoglycerate mutase activity,protein binding,hydrolase activity,protein kinase binding,2,3-bisphosphoglycerate-dependent phosphoglycerate mutase activity	gluconeogenesis,glycolytic process,regulation of glycolytic process,neutrophil degranulation,regulation of pentose-phosphate shunt,respiratory burst,canonical glycolysis
Astrocytes EV / Astrocytes cells	Q92820	Q92820	2.48388	2.48388	0.000126212	0.000159869	16	Q92820	GGH	Gamma-glutamyl hydrolase	GGH_HUMAN	4	459.399	5.59399	Astrocytes EV	Astrocytes cells	extracellular region,extracellular space,nucleus,vacuole,cytosol,azurophil granule lumen,specific granule lumen,melanosome,extracellular exosome,tertiary granule lumen	exopeptidase activity,omega peptidase activity,gamma-glutamyl-peptidase activity	proteolysis,response to zinc ion,response to insulin,neutrophil degranulation,response to ethanol,tetrahydrofolylpolyglutamate metabolic process
Astrocytes EV / Astrocytes cells	P10619	P10619	2.47906	2.47906	0.000287613	0.000312266	12	P10619	CTSA	Lysosomal protective protein	PPGB_HUMAN	2	457.534	5.57534	Astrocytes EV	Astrocytes cells	extracellular region,nucleoplasm,lysosome,endoplasmic reticulum,membrane,azurophil granule lumen,lysosomal lumen,intracellular membrane-bounded organelle,extracellular exosome,lumenal side of lysosomal membrane	carboxypeptidase activity,serine-type carboxypeptidase activity,exo-alpha-sialidase activity,enzyme activator activity	proteolysis,glycosphingolipid metabolic process,intracellular protein transport,regulation of protein stability,positive regulation of catalytic activity,neutrophil degranulation,proteolysis involved in cellular protein catabolic process,regulation of chaperone-mediated autophagy,negative regulation of chaperone-mediated autophagy
Astrocytes EV / Astrocytes cells	O15230	O15230	2.4599	2.4599	0.000276856	0.000304061	14	O15230	LAMA5	Laminin subunit alpha-5	LAMA5_HUMAN	12	450.177	5.50177	Astrocytes EV	Astrocytes cells	extracellular region,basement membrane,basal lamina,laminin-5 complex,extracellular space,nucleus,extracellular matrix,synaptic cleft,laminin-10 complex,laminin-11 complex,extracellular exosome	integrin binding	angiogenesis,branching involved in ureteric bud morphogenesis,morphogenesis of a polarized epithelium,neural crest cell migration,hair follicle development,cytoskeleton organization,integrin-mediated signaling pathway,muscle organ development,cell recognition,cell proliferation,morphogenesis of embryonic epithelium,cell migration,cytokine-mediated signaling pathway,cell differentiation,regulation…
Astrocytes EV / Astrocytes cells	P11717	P11717	2.45247	2.45247	1.09774e-06	3.31065e-06	18	P11717	IGF2R	Cation-independent mannose-6-phosphate receptor	MPRI_HUMAN	12	447.351	5.47351	Astrocytes EV	Astrocytes cells	nuclear envelope lumen,lysosomal membrane,endosome,early endosome,late endosome,Golgi apparatus,trans-Golgi network,plasma membrane,integral component of plasma membrane,focal adhesion,cell surface,membrane,clathrin coat,transport vesicle,endocytic vesicle,trans-Golgi network transport vesicle,clathrin-coated vesicle membrane,secretory granule membrane,trans-Golgi network membrane,perinuclear reg…	G-protein alpha-subunit binding,retinoic acid binding,receptor activity,G-protein coupled receptor activity,insulin-like growth factor-activated receptor activity,protein binding,mannose binding,enzyme binding,insulin-like growth factor II binding,identical protein binding,phosphoprotein binding	liver development,receptor-mediated endocytosis,lysosomal transport,signal transduction,G-protein coupled receptor signaling pathway,spermatogenesis,post-embryonic development,animal organ regeneration,response to retinoic acid,positive regulation of apoptotic process,neutrophil degranulation,insulin-like growth factor receptor signaling pathway,membrane organization
Astrocytes EV / Astrocytes cells	P07339	P07339	2.44459	2.44459	0.000608271	0.000577857	16	P07339	CTSD	Cathepsin D	CATD_HUMAN	9	444.373	5.44373	Astrocytes EV	Astrocytes cells	extracellular region,extracellular space,lysosome,specific granule lumen,melanosome,lysosomal lumen,membrane raft,extracellular exosome,tertiary granule lumen,ficolin-1-rich granule lumen,extracellular matrix	aspartic-type endopeptidase activity,cysteine-type endopeptidase activity,serine-type endopeptidase activity,protein binding	proteolysis,autophagy,antigen processing and presentation of exogenous peptide antigen via MHC class II,protein catabolic process,collagen catabolic process,neutrophil degranulation
Astrocytes EV / Astrocytes cells	P17931	P17931	2.44271	2.44271	0.0427563	0.0173955	10	P17931	LGALS3	Galectin-3	LEG3_HUMAN	3	443.662	5.43662	Astrocytes EV	Astrocytes cells	immunological synapse,extracellular region,extracellular space,nucleus,spliceosomal complex,cytoplasm,mitochondrial inner membrane,plasma membrane,membrane,secretory granule membrane,extracellular matrix,extracellular exosome,ficolin-1-rich granule membrane	RNA binding,protein binding,IgE binding,carbohydrate binding,chemoattractant activity,laminin binding	monocyte chemotaxis,mRNA processing,RNA splicing,neutrophil chemotaxis,epithelial cell differentiation,regulation of T cell proliferation,neutrophil degranulation,innate immune response,regulation of myeloid cell differentiation,negative regulation of endocytosis,eosinophil chemotaxis,macrophage chemotaxis,negative regulation of T cell receptor signaling pathway,positive chemotaxis,regulation of …
Astrocytes EV / Astrocytes cells	P62906	P62906	2.40086	2.40086	0.00242812	0.00183072	14	P62906	RPL10A	60S ribosomal protein L10a	RL10A_HUMAN	3	428.119	5.28119	Astrocytes EV	Astrocytes cells	nucleus,cytosol,focal adhesion,membrane,cytosolic large ribosomal subunit,polysomal ribosome,extracellular exosome	RNA binding,structural constituent of ribosome,protein binding	nuclear-transcribed mRNA catabolic process, nonsense-mediated decay,maturation of LSU-rRNA,cytoplasmic translation,rRNA processing,translation,translational initiation,SRP-dependent cotranslational protein targeting to membrane,viral transcription,response to ethanol
Astrocytes EV / Astrocytes cells	Q13510	Q13510	2.37157	2.37157	0.000180921	0.000213509	16	Q13510	ASAH1	Acid ceramidase	ASAH1_HUMAN	5	417.503	5.17503	Astrocytes EV	Astrocytes cells	extracellular region,extracellular space,lysosomal lumen,extracellular exosome,tertiary granule lumen,ficolin-1-rich granule lumen	catalytic activity,ceramidase activity,Requires Ontology,hydrolase activity, acting on carbon-nitrogen (but not peptide) bonds	ceramide metabolic process,glycosphingolipid metabolic process,neutrophil degranulation
Astrocytes EV / Astrocytes cells	P30043	P30043	2.36318	2.36318	0.000305084	0.000329352	16	P30043	BLVRB	Flavin reductase (NADPH)	BLVRB_HUMAN	2	414.502	5.14502	Astrocytes EV	Astrocytes cells	nucleoplasm,cytosol,plasma membrane,terminal bouton,extracellular exosome	biliverdin reductase activity,riboflavin reductase (NADPH) activity	heme catabolic process,oxidation-reduction process
Astrocytes EV / Astrocytes cells	P13611	P13611	2.35907	2.35907	0.000375673	0.00038623	14	P13611	VCAN	Versican core protein	CSPG2_HUMAN	6	413.038	5.13038	Astrocytes EV	Astrocytes cells	extracellular region,proteinaceous extracellular matrix,extracellular space,endoplasmic reticulum lumen,Golgi lumen,membrane,extracellular matrix,lysosomal lumen	extracellular matrix structural constituent,calcium ion binding,protein binding,glycosaminoglycan binding,hyaluronic acid binding,carbohydrate binding	skeletal system development,osteoblast differentiation,cell adhesion,multicellular organism development,central nervous system development,cell recognition,extracellular matrix organization,glycosaminoglycan metabolic process,chondroitin sulfate biosynthetic process,chondroitin sulfate catabolic process,dermatan sulfate biosynthetic process,post-translational protein modification,cellular protein…
Astrocytes EV / Astrocytes cells	Q14118	Q14118	2.35791	2.35791	0.000966985	0.000846669	12	Q14118	DAG1	Dystroglycan 1	DAG1_HUMAN	3	412.626	5.12626	Astrocytes EV	Astrocytes cells	extracellular region,basement membrane,extracellular space,nucleoplasm,cytoplasm,endoplasmic reticulum lumen,Golgi lumen,cytosol,cytoskeleton,plasma membrane,cell-cell adherens junction,focal adhesion,external side of plasma membrane,dystrophin-associated glycoprotein complex,dystroglycan complex,integral component of membrane,basolateral plasma membrane,lamellipodium,filopodium,extracellular mat…	virus receptor activity,dystroglycan binding,actin binding,calcium ion binding,protein binding,structural constituent of muscle,tubulin binding,vinculin binding,SH2 domain binding,identical protein binding,laminin-1 binding,alpha-actinin binding	positive regulation of cell-matrix adhesion,morphogenesis of an epithelial sheet,protein O-linked glycosylation,membrane protein ectodomain proteolysis,NLS-bearing protein import into nucleus,cytoskeletal anchoring at plasma membrane,aging,regulation of gastrulation,regulation of epithelial to mesenchymal transition,response to denervation involved in regulation of muscle adaptation,calcium-depen…
Astrocytes EV / Astrocytes cells	P23471	P23471	2.35691	2.35691	0.0133811	0.00738964	10	P23471	PTPRZ1	Receptor-type tyrosine-protein phosphatase zeta	PTPRZ_HUMAN	4	412.272	5.12272	Astrocytes EV	Astrocytes cells	proteinaceous extracellular matrix,plasma membrane,integral component of plasma membrane,intrinsic component of plasma membrane,perineuronal net	protein tyrosine phosphatase activity,transmembrane receptor protein tyrosine phosphatase activity,protein binding	hematopoietic progenitor cell differentiation,protein dephosphorylation,axonogenesis,central nervous system development,learning or memory,cytokine-mediated signaling pathway,peptidyl-tyrosine dephosphorylation,oligodendrocyte differentiation,regulation of oligodendrocyte progenitor proliferation
Astrocytes EV / Astrocytes cells	P04040	P04040	2.33258	2.33258	0.00261595	0.00195681	12	P04040	CAT	Catalase	CATA_HUMAN	6	403.705	5.03705	Astrocytes EV	Astrocytes cells	extracellular region,mitochondrion,mitochondrial intermembrane space,lysosome,peroxisome,peroxisomal membrane,peroxisomal matrix,endoplasmic reticulum,Golgi apparatus,cytosol,plasma membrane,focal adhesion,membrane,secretory granule lumen,intracellular membrane-bounded organelle,extracellular exosome,ficolin-1-rich granule lumen,cytoplasm	aminoacylase activity,catalase activity,receptor binding,protein binding,antioxidant activity,oxidoreductase activity, acting on peroxide as acceptor,enzyme binding,heme binding,protein homodimerization activity,metal ion binding,NADP binding	response to reactive oxygen species,osteoblast differentiation,ureteric bud development,response to hypoxia,triglyceride metabolic process,aging,cholesterol metabolic process,aerobic respiration,response to light intensity,UV protection,response to ozone,response to lead ion,positive regulation of phosphatidylinositol 3-kinase signaling,response to activity,response to inactivity,hemoglobin metab…
Astrocytes EV / Astrocytes cells	P69905	P69905	2.29234	2.29234	4.65549e-06	1.04064e-05	18	P69905	HBA1	Hemoglobin subunit alpha	HBA_HUMAN	4	389.851	4.89851	Astrocytes EV	Astrocytes cells	extracellular region,extracellular space,cytosol,hemoglobin complex,membrane,cytosolic small ribosomal subunit,haptoglobin-hemoglobin complex,extracellular exosome,endocytic vesicle lumen,blood microparticle	oxygen transporter activity,iron ion binding,protein binding,oxygen binding,heme binding,peroxidase activity,haptoglobin binding	receptor-mediated endocytosis,positive regulation of cell death,oxygen transport,bicarbonate transport,response to hydrogen peroxide,hydrogen peroxide catabolic process,protein heterooligomerization,cellular oxidant detoxification
Astrocytes EV / Astrocytes cells	P04439	P04439	2.27108	2.27108	5.61978e-06	1.19973e-05	14	P04439	HLA-A	HLA class I histocompatibility antigen, A alpha chain	HLAA_HUMAN	2	382.683	4.82683	Astrocytes EV	Astrocytes cells
Astrocytes EV / Astrocytes cells	O75487	O75487	2.26041	2.26041	0.013418	0.00738964	14	O75487	GPC4	Glypican-4	GPC4_HUMAN	3	379.127	4.79127	Astrocytes EV	Astrocytes cells	proteinaceous extracellular matrix,nucleus,Golgi lumen,plasma membrane,integral component of plasma membrane,external side of plasma membrane,lysosomal lumen,anchored component of plasma membrane,extracellular exosome	heparan sulfate proteoglycan binding,coreceptor activity involved in Wnt signaling pathway, planar cell polarity pathway	retinoid metabolic process,glycosaminoglycan biosynthetic process,glycosaminoglycan catabolic process,cell proliferation,anatomical structure morphogenesis,regulation of signal transduction,glycosaminoglycan metabolic process,Wnt signaling pathway, planar cell polarity pathway
Astrocytes EV / Astrocytes cells	Q99714	Q99714	2.24312	2.24312	0.0378307	0.0158322	10	Q99714	HSD17B10	3-hydroxyacyl-CoA dehydrogenase type-2	HCD2_HUMAN	6	373.419	4.73419	Astrocytes EV	Astrocytes cells	cytoplasm,mitochondrion,mitochondrial matrix,plasma membrane,mitochondrial ribonuclease P complex	tRNA binding,RNA binding,3-hydroxyacyl-CoA dehydrogenase activity,protein binding,cholate 7-alpha-dehydrogenase activity,testosterone dehydrogenase [NAD(P)] activity,3-hydroxy-2-methylbutyryl-CoA dehydrogenase activity	lipid metabolic process,mitochondrion organization,branched-chain amino acid catabolic process,protein homotetramerization,oxidation-reduction process,mitochondrial tRNA methylation,mitochondrial tRNA processing,Requires Ontology,mitochondrial tRNA 3'-end processing
Astrocytes EV / Astrocytes cells	P02765	P02765	2.2403	2.2403	0.000237778	0.000268915	16	P02765	AHSG	Alpha-2-HS-glycoprotein	FETUA_HUMAN	2	372.496	4.72496	Astrocytes EV	Astrocytes cells	extracellular region,extracellular space,endoplasmic reticulum lumen,Golgi apparatus,extracellular matrix,platelet alpha granule lumen,secretory granule lumen,extracellular exosome,blood microparticle	endopeptidase inhibitor activity,cysteine-type endopeptidase inhibitor activity,kinase inhibitor activity	skeletal system development,ossification,platelet degranulation,pinocytosis,acute-phase response,negative regulation of endopeptidase activity,regulation of bone mineralization,negative regulation of bone mineralization,negative regulation of phosphorylation,neutrophil degranulation,post-translational protein modification,cellular protein metabolic process,negative regulation of insulin receptor …
Astrocytes EV / Astrocytes cells	P62701	P62701	2.2376	2.2376	0.000243485	0.00027374	16	P62701	RPS4X	40S ribosomal protein S4, X isoform	RS4X_HUMAN	5	371.611	4.71611	Astrocytes EV	Astrocytes cells	nucleoplasm,cytosol,ribosome,polysome,focal adhesion,small ribosomal subunit,membrane,cytosolic small ribosomal subunit,intracellular ribonucleoprotein complex,cytoplasmic ribonucleoprotein granule,extracellular exosome	RNA binding,structural constituent of ribosome,protein binding,rRNA binding,poly(A) RNA binding	nuclear-transcribed mRNA catabolic process, nonsense-mediated decay,rRNA processing,translation,translational initiation,SRP-dependent cotranslational protein targeting to membrane,multicellular organism development,positive regulation of cell proliferation,viral transcription,response to ethanol,positive regulation of translation
Astrocytes EV / Astrocytes cells	Q8TEX9	Q8TEX9	2.23565	2.23565	0.151755	0.0479759	10	Q8TEX9	IPO4	Importin-4	IPO4_HUMAN	1	370.976	4.70976	Astrocytes EV	Astrocytes cells	nuclear chromatin,cytoplasm,membrane,nuclear membrane,macromolecular complex,nuclear periphery,nuclear pore	protein binding,nuclear localization sequence binding,Ran GTPase binding,protein transporter activity	protein import into nucleus, translocation,DNA replication-dependent nucleosome assembly,DNA replication-independent nucleosome assembly,NLS-bearing protein import into nucleus,ribosomal protein import into nucleus,protein transport
Astrocytes EV / Astrocytes cells	P06737	P06737	2.21856	2.21856	0.000434749	0.000434749	14	P06737	PYGL	Glycogen phosphorylase, liver form	PYGL_HUMAN	3	365.427	4.65427	Astrocytes EV	Astrocytes cells	extracellular region,cytoplasm,cytosol,secretory granule lumen,extracellular exosome,ficolin-1-rich granule lumen	purine nucleobase binding,protein binding,ATP binding,glucose binding,drug binding,glycogen phosphorylase activity,AMP binding,vitamin binding,pyridoxal phosphate binding,bile acid binding,protein homodimerization activity,Requires Ontology	glycogen metabolic process,glycogen catabolic process,5-phosphoribose 1-diphosphate biosynthetic process,glucose homeostasis,neutrophil degranulation,necroptotic process
Astrocytes EV / Astrocytes cells	P07814	P07814	2.17882	2.17882	0.0240655	0.01129	12	P07814	EPRS1	Bifunctional glutamate/proline--tRNA ligase	SYEP_HUMAN	12	352.782	4.52782	Astrocytes EV	Astrocytes cells	cytoplasm,cytosol,membrane,aminoacyl-tRNA synthetase multienzyme complex,intracellular ribonucleoprotein complex,GAIT complex	glutamate-tRNA ligase activity,proline-tRNA ligase activity,protein binding,ATP binding,zinc ion binding,RNA stem-loop binding,identical protein binding,protein homodimerization activity,GTPase binding	tRNA aminoacylation for protein translation,glutamyl-tRNA aminoacylation,prolyl-tRNA aminoacylation,negative regulation of translation,macromolecular complex assembly,cellular response to interferon-gamma
Astrocytes EV / Astrocytes cells	P68032;P68133	P68032;P68133	2.16939	2.16939	2.25037e-05	3.81759e-05	16	P68032;P68133	ACTC1;ACTA1	Actin, alpha cardiac muscle 1;Actin, alpha skeletal muscle	ACTC_HUMAN;ACTS_HUMAN	2	349.835	4.49835	Astrocytes EV	Astrocytes cells	extracellular space,cytoplasm,cytosol,actin filament,focal adhesion,membrane,sarcomere,lamellipodium,filopodium,I band,actomyosin, actin portion,cell body,extracellular exosome,blood microparticle;stress fiber,extracellular space,cytosol,striated muscle thin filament,actin filament,actin cytoskeleton,sarcomere,lamellipodium,filopodium,cell body,extracellular exosome,blood microparticle	ATP binding,ATPase activity,myosin binding;structural constituent of cytoskeleton,protein binding,ATP binding,myosin binding,ADP binding	positive regulation of gene expression,actin filament-based movement,muscle filament sliding,skeletal muscle thin filament assembly,actomyosin structure organization,actin-myosin filament sliding,negative regulation of apoptotic process,response to ethanol,cardiac myofibril assembly,cardiac muscle tissue morphogenesis,heart contraction,cardiac muscle contraction,mesenchyme migration;muscle contra…
Astrocytes EV / Astrocytes cells	P50452	P50452	2.16913	2.16913	0.149127	0.0472236	10	P50452	SERPINB8	Serpin B8	SPB8_HUMAN	3	349.752	4.49752	Astrocytes EV	Astrocytes cells	extracellular space,cytosol,extracellular exosome,cytoplasm	serine-type endopeptidase inhibitor activity,protein binding	negative regulation of endopeptidase activity,epithelial cell-cell adhesion
Astrocytes EV / Astrocytes cells	P62263	P62263	2.14067	2.14067	0.140121	0.0451273	12	P62263	RPS14	40S ribosomal protein S14	RS14_HUMAN	2	340.967	4.40967	Astrocytes EV	Astrocytes cells	nucleoplasm,nucleolus,mitochondrion,cytosol,focal adhesion,membrane,cytosolic small ribosomal subunit,extracellular exosome	RNA binding,structural constituent of ribosome,protein binding,translation regulator activity,mRNA 5'-UTR binding,small ribosomal subunit rRNA binding	ribosomal small subunit assembly,negative regulation of transcription from RNA polymerase II promoter,nuclear-transcribed mRNA catabolic process, nonsense-mediated decay,maturation of SSU-rRNA from tricistronic rRNA transcript (SSU-rRNA, 5.8S rRNA, LSU-rRNA),rRNA processing,translation,translational initiation,regulation of translation,SRP-dependent cotranslational protein targeting to membrane,v…
Astrocytes EV / Astrocytes cells	Q5T749	Q5T749	2.13198	2.13198	0.0210926	0.0104911	8	Q5T749	KPRP	Keratinocyte proline-rich protein	KPRP_HUMAN	4	338.319	4.38319	Astrocytes EV	Astrocytes cells	cytoplasm,extracellular exosome	protein binding
Astrocytes EV / Astrocytes cells	Q12841	Q12841	2.1263	2.1263	1.64643e-05	2.92356e-05	18	Q12841	FSTL1	Follistatin-related protein 1	FSTL1_HUMAN	2	336.597	4.36597	Astrocytes EV	Astrocytes cells	extracellular region,extracellular space,endoplasmic reticulum lumen,extracellular exosome	calcium ion binding,protein binding,heparin binding	BMP signaling pathway,response to starvation,post-translational protein modification,cellular protein metabolic process
Astrocytes EV / Astrocytes cells	O60814;P57053;P58876;P62807;Q5QNW6;Q93079;Q99877;Q99879;Q99880	O60814;P57053;P58876;P62807;Q5QNW6;Q93079;Q99877;Q99879;Q99880	2.09066	2.09066	1.3301e-06	3.90356e-06	16	O60814;P57053;P58876;P62807;Q5QNW6;Q93079;Q99877;Q99879;Q99880	H2BC12;H2BS1;H2BC5;H2BC4;H2BC18;H2BC9;H2BC15;H2BC14;H2BC13	Histone H2B type 1-K;Histone H2B type F-S;Histone H2B type 1-D;Histone H2B type 1-C/E/F/G/I;Histone H2B type 2-F;Histone H2B type 1-H;Histone H2B type 1-N;Histone H2B type 1-M;Histone H2B type 1-L	H2B1K_HUMAN;H2BFS_HUMAN;H2B1D_HUMAN;H2B1C_HUMAN;H2B2F_HUMAN;H2B1H_HUMAN;H2B1N_HUMAN;H2B1M_HUMAN;H2B1L_HUMAN	4	325.942	4.25942	Astrocytes EV	Astrocytes cells	nucleosome,extracellular space,nucleus,nucleoplasm,cytosol;nucleosome,extracellular space,nucleus,nucleoplasm,cytosol;nucleosome,nucleus,nucleoplasm,cytosol,extracellular exosome;nucleosome,extracellular space,nucleus,nucleoplasm,cytosol,extracellular exosome;nucleosome,nucleus,nucleoplasm,cytosol,extracellular exosome;nucleosome,nucleus,nucleoplasm,cytosol,macromolecular complex,extracellular ex…	molecular_function,DNA binding,protein heterodimerization activity;DNA binding,protein heterodimerization activity;molecular_function,DNA binding,protein heterodimerization activity;DNA binding,protein binding,identical protein binding,protein heterodimerization activity;molecular_function,DNA binding,protein heterodimerization activity;DNA binding,protein binding,enzyme binding,ubiquitin-like pr…	innate immune response in mucosa,nucleosome assembly,protein ubiquitination,antibacterial humoral response,killing of cells of other organism,defense response to Gram-negative bacterium,defense response to Gram-positive bacterium,Requires Ontology;innate immune response in mucosa,nucleosome assembly,antibacterial humoral response,substantia nigra development,defense response to Gram-positive bact…
Astrocytes EV / Astrocytes cells	P07686	P07686	2.09003	2.09003	3.69525e-05	5.89998e-05	16	P07686	HEXB	Beta-hexosaminidase subunit beta	HEXB_HUMAN	4	325.758	4.25758	Astrocytes EV	Astrocytes cells	acrosomal vesicle,extracellular region,membrane,azurophil granule lumen,azurophil granule,lysosomal lumen,extracellular exosome	beta-N-acetylhexosaminidase activity,protein binding,acetylglucosaminyltransferase activity,protein homodimerization activity,protein heterodimerization activity,Requires Ontology	skeletal system development,glycosphingolipid metabolic process,ganglioside catabolic process,cellular calcium ion homeostasis,lysosome organization,penetration of zona pellucida,sensory perception of sound,locomotory behavior,male courtship behavior,regulation of cell shape,phospholipid biosynthetic process,oligosaccharide catabolic process,lipid storage,chondroitin sulfate catabolic process,hya…
Astrocytes EV / Astrocytes cells	P20618	P20618	2.07022	2.07022	0.0108832	0.00628514	10	P20618	PSMB1	Proteasome subunit beta type-1	PSB1_HUMAN	1	319.95	4.1995	Astrocytes EV	Astrocytes cells	proteasome complex,extracellular region,nucleus,nucleoplasm,cytosol,proteasome core complex,proteasome core complex, beta-subunit complex,secretory granule lumen,extracellular exosome,ficolin-1-rich granule lumen,cytoplasm	threonine-type endopeptidase activity,protein binding,endopeptidase activity	MAPK cascade,protein polyubiquitination,stimulatory C-type lectin receptor signaling pathway,antigen processing and presentation of exogenous peptide antigen via MHC class I, TAP-dependent,regulation of cellular amino acid metabolic process,negative regulation of G2/M transition of mitotic cell cycle,viral process,protein deubiquitination,anaphase-promoting complex-dependent catabolic process,SCF…
Astrocytes EV / Astrocytes cells	P13073	P13073	2.07011	2.07011	0.00143631	0.00118651	14	P13073	COX4I1	Cytochrome c oxidase subunit 4 isoform 1, mitochondrial	COX41_HUMAN	3	319.919	4.19919	Astrocytes EV	Astrocytes cells	nucleus,mitochondrion,mitochondrial inner membrane,mitochondrial respiratory chain complex IV,membrane,extracellular exosome	protein binding,cytochrome-c oxidase activity	generation of precursor metabolites and energy,mitochondrial electron transport, cytochrome c to oxygen,response to nutrient,hydrogen ion transmembrane transport
Astrocytes EV / Astrocytes cells	Q13619	Q13619	2.06316	2.06316	0.0210895	0.0104911	12	Q13619	CUL4A	Cullin-4A	CUL4A_HUMAN	5	317.902	4.17902	Astrocytes EV	Astrocytes cells	nucleoplasm,Cul4A-RING E3 ubiquitin ligase complex,Cul4-RING E3 ubiquitin ligase complex,cullin-RING ubiquitin ligase complex	protein binding,ubiquitin protein ligase binding,ubiquitin protein ligase activity	G1/S transition of mitotic cell cycle,nucleotide-excision repair, DNA damage recognition,nucleotide-excision repair, DNA duplex unwinding,in utero embryonic development,transcription-coupled nucleotide-excision repair,nucleotide-excision repair, preincision complex stabilization,nucleotide-excision repair, preincision complex assembly,nucleotide-excision repair, DNA incision, 3'-to lesion,nucleot…
Astrocytes EV / Astrocytes cells	Q9UBS4	Q9UBS4	2.05455	2.05455	0.0457876	0.0183925	10	Q9UBS4	DNAJB11	DnaJ homolog subfamily B member 11	DJB11_HUMAN	2	315.415	4.15415	Astrocytes EV	Astrocytes cells	endoplasmic reticulum,endoplasmic reticulum lumen,membrane	protein binding,unfolded protein binding	protein folding,positive regulation of ATPase activity,IRE1-mediated unfolded protein response
Astrocytes EV / Astrocytes cells	Q9Y3U8	Q9Y3U8	2.04973	2.04973	0.00940649	0.00558436	12	Q9Y3U8	RPL36	60S ribosomal protein L36	RL36_HUMAN	2	314.028	4.14028	Astrocytes EV	Astrocytes cells	nucleolus,cytoplasm,cytosol,membrane,cytosolic large ribosomal subunit,polysomal ribosome	RNA binding,structural constituent of ribosome,protein binding	nuclear-transcribed mRNA catabolic process, nonsense-mediated decay,cytoplasmic translation,rRNA processing,translation,translational initiation,SRP-dependent cotranslational protein targeting to membrane,viral transcription
Astrocytes EV / Astrocytes cells	Q86X55	Q86X55	2.01673	2.01673	0.030257	0.013351	10	Q86X55	CARM1	Histone-arginine methyltransferase CARM1	CARM1_HUMAN	1	304.666	4.04666	Astrocytes EV	Astrocytes cells	nucleus,nucleoplasm,cytoplasm,cytosol,RNA polymerase II transcription factor complex	RNA polymerase II transcription coactivator activity,transcription coactivator activity,protein binding,beta-catenin binding,protein methyltransferase activity,histone-arginine N-methyltransferase activity,protein-arginine N-methyltransferase activity,ligand-dependent nuclear receptor transcription coactivator activity,protein-arginine omega-N asymmetric methyltransferase activity,histone methylt…	regulation of growth plate cartilage chondrocyte proliferation,regulation of transcription, DNA-templated,transcription from RNA polymerase II promoter,DNA damage response, signal transduction by p53 class mediator resulting in cell cycle arrest,aging,positive regulation of cell proliferation,viral process,histone methylation,regulation of lipid metabolic process,peptidyl-arginine methylation, to…
Astrocytes EV / Astrocytes cells	O00567	O00567	1.9956	1.9956	0.00451694	0.0030219	12	O00567	NOP56	Nucleolar protein 56	NOP56_HUMAN	3	298.782	3.98782	Astrocytes EV	Astrocytes cells	fibrillar center,nucleoplasm,nucleolus,small nucleolar ribonucleoprotein complex,cytoplasm,membrane,box C/D snoRNP complex,small-subunit processome,pre-snoRNP complex	RNA binding,protein binding,snoRNA binding,cadherin binding,histone methyltransferase binding	rRNA modification,rRNA processing
Astrocytes EV / Astrocytes cells	P62805	P62805	1.9741	1.9741	0.00240439	0.00182006	18	P62805	H4C1	Histone H4	H4_HUMAN	6	292.884	3.92884	Astrocytes EV	Astrocytes cells	nuclear chromosome,nuclear chromosome, telomeric region,nucleosome,nuclear nucleosome,extracellular region,nucleus,nucleoplasm,membrane,macromolecular complex,extracellular exosome	DNA binding,RNA binding,protein binding,protein domain specific binding,histone binding,protein heterodimerization activity	chromatin silencing at rDNA,double-strand break repair via nonhomologous end joining,nucleosome assembly,DNA replication-dependent nucleosome assembly,DNA replication-independent nucleosome assembly,DNA-templated transcription, initiation,telomere capping,telomere organization,CENP-A containing nucleosome assembly,cellular protein metabolic process,regulation of megakaryocyte differentiation,nega…
Astrocytes EV / Astrocytes cells	Q9NY12	Q9NY12	1.97006	1.97006	0.062537	0.0238595	10	Q9NY12	GAR1	H/ACA ribonucleoprotein complex subunit 1	GAR1_HUMAN	1	291.785	3.91785	Astrocytes EV	Astrocytes cells	nuclear chromosome, telomeric region,fibrillar center,nucleus,nucleoplasm,telomerase holoenzyme complex,box H/ACA snoRNP complex,box H/ACA scaRNP complex,box H/ACA telomerase RNP complex	RNA binding,protein binding,box H/ACA snoRNA binding,telomerase RNA binding	snoRNA guided rRNA pseudouridine synthesis,telomere maintenance via telomerase,rRNA pseudouridine synthesis
Astrocytes EV / Astrocytes cells	P49736	P49736	1.91251	1.91251	0.0276802	0.0126424	10	P49736	MCM2	DNA replication licensing factor MCM2	MCM2_HUMAN	2	276.464	3.76464	Astrocytes EV	Astrocytes cells	nuclear chromosome, telomeric region,chromatin,nucleus,nucleoplasm,nuclear origin of replication recognition complex,cytoplasm,microtubule cytoskeleton,MCM complex,nucleolus	DNA binding,DNA helicase activity,DNA replication origin binding,protein binding,ATP binding,enzyme binding,histone binding,metal ion binding	G1/S transition of mitotic cell cycle,DNA replication,DNA unwinding involved in DNA replication,DNA replication initiation,nucleosome assembly,apoptotic process,cellular response to interleukin-4,cochlea development
Astrocytes EV / Astrocytes cells	P31327	P31327	1.90862	1.90862	2.32617e-06	5.97259e-06	14	P31327	CPS1	Carbamoyl-phosphate synthase [ammonia], mitochondrial	CPSM_HUMAN	18	275.449	3.75449	Astrocytes EV	Astrocytes cells	nucleolus,mitochondrial inner membrane,mitochondrial matrix,mitochondrial nucleoid,cytoplasm	carbamoyl-phosphate synthase (ammonia) activity,carbamoyl-phosphate synthase (glutamine-hydrolyzing) activity,endopeptidase activity,calcium ion binding,protein binding,ATP binding,phospholipid binding,glutamate binding,modified amino acid binding,aspartate carbamoyltransferase activity,dihydroorotase activity	urea cycle,'de novo' pyrimidine nucleobase biosynthetic process,proteolysis,arginine biosynthetic process,glutamine metabolic process,midgut development,response to zinc ion,response to amine,citrulline biosynthetic process,triglyceride catabolic process,response to food,response to lipopolysaccharide,vasodilation,response to starvation,response to amino acid,cellular response to fibroblast growt…
Astrocytes EV / Astrocytes cells	Q10471	Q10471	1.81839	1.81839	0.0126615	0.00705482	12	Q10471	GALNT2	Polypeptide N-acetylgalactosaminyltransferase 2	GALT2_HUMAN	3	252.687	3.52687	Astrocytes EV	Astrocytes cells	Golgi membrane,endoplasmic reticulum membrane,Golgi apparatus,Golgi stack,membrane,integral component of Golgi membrane,Golgi cisterna membrane,perinuclear region of cytoplasm,extracellular exosome	polypeptide N-acetylgalactosaminyltransferase activity,protein binding,manganese ion binding,carbohydrate binding	immunoglobulin biosynthetic process,protein O-linked glycosylation,O-glycan processing,protein O-linked glycosylation via serine,protein O-linked glycosylation via threonine,oligosaccharide biosynthetic process
Astrocytes EV / Astrocytes cells	P43897	P43897	1.81429	1.81429	0.0428967	0.0174153	8	P43897	TSFM	Elongation factor Ts, mitochondrial	EFTS_HUMAN	4	251.686	3.51686	Astrocytes EV	Astrocytes cells	nucleus,mitochondrion,mitochondrial matrix	RNA binding,translation elongation factor activity,protein binding	translational elongation,regulation of DNA-templated transcription, elongation,mitochondrial translational elongation,regulation of mitochondrial translation
Astrocytes EV / Astrocytes cells	Q8N1N4	Q8N1N4	1.78308	1.78308	0.00807566	0.00493368	10	Q8N1N4	KRT78	Keratin, type II cytoskeletal 78	K2C78_HUMAN	4	244.159	3.44159	Astrocytes EV	Astrocytes cells	extracellular space,cytosol,keratin filament,extracellular exosome	structural molecule activity	keratinization,cornification
Astrocytes EV / Astrocytes cells	O43795	O43795	1.78046	1.78046	0.0392233	0.0162717	10	O43795	MYO1B	Unconventional myosin-Ib	MYO1B_HUMAN	9	243.537	3.43537	Astrocytes EV	Astrocytes cells	cytoplasm,early endosome,actin filament,plasma membrane,brush border,endosome membrane,myosin complex,filopodium,apical part of cell,perinuclear region of cytoplasm,extracellular exosome,cell periphery,trans-Golgi network membrane	microfilament motor activity,microtubule motor activity,calmodulin binding,ATP binding,phosphatidylinositol-4,5-bisphosphate binding,phosphatidylinositol-3,4,5-trisphosphate binding,microtubule binding,actin-dependent ATPase activity,cadherin binding,actin filament binding	post-Golgi vesicle-mediated transport,actin filament organization,microtubule-based movement,actin filament-based movement,actin filament bundle assembly
Astrocytes EV / Astrocytes cells	Q15008	Q15008	1.77891	1.77891	0.00144601	0.00118936	16	Q15008	PSMD6	26S proteasome non-ATPase regulatory subunit 6	PSMD6_HUMAN	10	243.166	3.43166	Astrocytes EV	Astrocytes cells	proteasome complex,extracellular region,nucleoplasm,cytosol,proteasome regulatory particle,proteasome accessory complex,secretory granule lumen,extracellular exosome,ficolin-1-rich granule lumen	protein binding,ATPase activity,enzyme regulator activity	MAPK cascade,protein polyubiquitination,stimulatory C-type lectin receptor signaling pathway,antigen processing and presentation of exogenous peptide antigen via MHC class I, TAP-dependent,proteolysis,regulation of cellular amino acid metabolic process,negative regulation of G2/M transition of mitotic cell cycle,protein deubiquitination,anaphase-promoting complex-dependent catabolic process,SCF-d…
Astrocytes EV / Astrocytes cells	Q9UHL4	Q9UHL4	1.74672	1.74672	0.0377554	0.0158322	12	Q9UHL4	DPP7	Dipeptidyl peptidase 2	DPP2_HUMAN	1	235.595	3.35595	Astrocytes EV	Astrocytes cells	extracellular region,Golgi apparatus,cytosol,vesicle,azurophil granule lumen,intracellular membrane-bounded organelle,extracellular exosome	serine-type peptidase activity,dipeptidyl-peptidase activity	proteolysis,neutrophil degranulation
Astrocytes EV / Astrocytes cells	P11413	P11413	1.73557	1.73557	0.148597	0.0471344	16	P11413	G6PD	Glucose-6-phosphate 1-dehydrogenase	G6PD_HUMAN	10	233.01	3.3301	Astrocytes EV	Astrocytes cells	nucleus,cytoplasm,cytosol,cytoplasmic side of plasma membrane,membrane,extracellular exosome	glucose-6-phosphate dehydrogenase activity,protein binding,glucose binding,identical protein binding,protein homodimerization activity,NADP binding	glucose metabolic process,pentose-phosphate shunt,lipid metabolic process,cholesterol biosynthetic process,NADP metabolic process,NADPH regeneration,glutathione metabolic process,pentose-phosphate shunt, oxidative branch,response to iron(III) ion,negative regulation of protein glutathionylation,response to organic cyclic compound,pentose biosynthetic process,substantia nigra development,response …
Astrocytes EV / Astrocytes cells	O43865	O43865	1.71344	1.71344	0.0273598	0.0125868	10	O43865	AHCYL1	S-adenosylhomocysteine hydrolase-like protein 1	SAHH2_HUMAN	7	227.943	3.27943	Astrocytes EV	Astrocytes cells	cytoplasm,endoplasmic reticulum membrane,cytosol,apical plasma membrane,extracellular exosome	RNA binding,protein binding,identical protein binding,adenosylhomocysteinase activity	mRNA polyadenylation,protein export from nucleus,one-carbon metabolic process,positive regulation of sodium ion transport,regulation of mRNA 3'-end processing,regulation of ion transmembrane transporter activity,S-adenosylmethionine cycle,angiotensin-activated signaling pathway,epithelial fluid transport,regulation of anion transport,response to calcium ion,regulation of cardiac conduction
Astrocytes EV / Astrocytes cells	P62244	P62244	1.68789	1.68789	0.00726104	0.00450849	14	P62244	RPS15A	40S ribosomal protein S15a	RS15A_HUMAN	2	222.185	3.22185	Astrocytes EV	Astrocytes cells	nucleoplasm,cytoplasm,mitochondrion,cytosol,membrane,cytosolic small ribosomal subunit,extracellular exosome	RNA binding,structural constituent of ribosome,protein binding	nuclear-transcribed mRNA catabolic process, nonsense-mediated decay,rRNA processing,translation,translational initiation,SRP-dependent cotranslational protein targeting to membrane,positive regulation of cell proliferation,response to virus,viral transcription,positive regulation of cell cycle
Astrocytes EV / Astrocytes cells	P14324	P14324	1.67357	1.67357	0.0331538	0.0143081	13	P14324	FDPS	Farnesyl pyrophosphate synthase	FPPS_HUMAN	4	219.002	3.19002	Astrocytes EV	Astrocytes cells	nucleoplasm,cytoplasm,mitochondrion,cytosol	RNA binding,dimethylallyltranstransferase activity,geranyltranstransferase activity,metal ion binding	cholesterol biosynthetic process,viral process,geranyl diphosphate biosynthetic process,farnesyl diphosphate biosynthetic process,regulation of cholesterol biosynthetic process
Astrocytes EV / Astrocytes cells	P27635	P27635	1.6692	1.6692	0.00257171	0.00193132	14	P27635	RPL10	60S ribosomal protein L10	RL10_HUMAN	2	218.037	3.18037	Astrocytes EV	Astrocytes cells	nucleus,endoplasmic reticulum,cytosol,membrane,cytosolic large ribosomal subunit,macromolecular complex,smooth endoplasmic reticulum	RNA binding,structural constituent of ribosome,protein binding,translation regulator activity	ribosomal large subunit assembly,negative regulation of transcription from RNA polymerase II promoter,nuclear-transcribed mRNA catabolic process, nonsense-mediated decay,rRNA processing,translation,translational initiation,regulation of translation,SRP-dependent cotranslational protein targeting to membrane,viral transcription,negative regulation of apoptotic process,embryonic brain development
Astrocytes EV / Astrocytes cells	O60462	O60462	1.6677	1.6677	0.100268	0.034638	10	O60462	NRP2	Neuropilin-2	NRP2_HUMAN	6	217.708	3.17708	Astrocytes EV	Astrocytes cells	semaphorin receptor complex,extracellular region,plasma membrane,membrane,integral component of membrane	receptor activity,vascular endothelial growth factor-activated receptor activity,protein binding,heparin binding,semaphorin receptor activity,growth factor binding,cytokine binding,metal ion binding	angiogenesis,positive regulation of endothelial cell proliferation,outflow tract septum morphogenesis,cell adhesion,axon guidance,positive regulation of endothelial cell migration,nerve development,vascular endothelial growth factor signaling pathway,vascular endothelial growth factor receptor signaling pathway,axon extension involved in axon guidance,sympathetic ganglion development,sympathetic …
Astrocytes EV / Astrocytes cells	Q8WVV4	Q8WVV4	1.64831	1.64831	0.156274	0.0492406	8	Q8WVV4	POF1B	Protein POF1B	POF1B_HUMAN	3	213.466	3.13466	Astrocytes EV	Astrocytes cells	actin filament,adherens junction,bicellular tight junction,desmosome	actin filament binding	epithelial cell morphogenesis,actin filament organization,actin cytoskeleton organization,bicellular tight junction assembly
Astrocytes EV / Astrocytes cells	P47813	P47813	1.64458	1.64458	0.0519012	0.0206302	10	P47813	EIF1AX	Eukaryotic translation initiation factor 1A, X-chromosomal	IF1AX_HUMAN	2	212.656	3.12656	Astrocytes EV	Astrocytes cells	cytosol	RNA binding,translation initiation factor activity,protein binding,translation factor activity, RNA binding	translational initiation
Astrocytes EV / Astrocytes cells	P04066	P04066	1.64351	1.64351	0.000545001	0.000523165	14	P04066	FUCA1	Tissue alpha-L-fucosidase	FUCO_HUMAN	4	212.426	3.12426	Astrocytes EV	Astrocytes cells	extracellular region,cytoplasm,azurophil granule lumen,lysosomal lumen,extracellular exosome,lysosome	alpha-L-fucosidase activity	fucose metabolic process,glycosaminoglycan catabolic process,glycoside catabolic process,glycolipid catabolic process,neutrophil degranulation
Astrocytes EV / Astrocytes cells	Q08380	Q08380	1.62635	1.62635	7.41206e-07	2.56053e-06	16	Q08380	LGALS3BP	Galectin-3-binding protein	LG3BP_HUMAN	8	208.73	3.0873	Astrocytes EV	Astrocytes cells	extracellular region,proteinaceous extracellular matrix,extracellular space,membrane,extracellular matrix,platelet dense granule lumen,extracellular exosome,blood microparticle	scavenger receptor activity,protein binding	platelet degranulation,receptor-mediated endocytosis,cellular defense response,cell adhesion,signal transduction
Astrocytes EV / Astrocytes cells	P02786	P02786	1.62076	1.62076	0.000184045	0.000215855	16	P02786	TFRC	Transferrin receptor protein 1	TFR1_HUMAN	11	207.537	3.07537	Astrocytes EV	Astrocytes cells	extracellular region,extracellular space,endosome,early endosome,plasma membrane,integral component of plasma membrane,clathrin-coated pit,external side of plasma membrane,cell surface,endosome membrane,membrane,basolateral plasma membrane,clathrin-coated vesicle membrane,cytoplasmic vesicle,melanosome,perinuclear region of cytoplasm,recycling endosome,extracellular exosome,blood microparticle,ex…	virus receptor activity,RNA binding,double-stranded RNA binding,transferrin receptor activity,protein binding,transferrin transmembrane transporter activity,identical protein binding,protein homodimerization activity	cellular iron ion homeostasis,osteoclast differentiation,positive regulation of B cell proliferation,receptor internalization,transferrin transport,cellular response to drug,positive regulation of T cell proliferation,positive regulation of bone resorption,positive regulation of isotype switching,viral entry into host cell,membrane organization,iron ion import,cellular response to leukemia inhibi…
Astrocytes EV / Astrocytes cells	P11166	P11166	1.60022	1.60022	0.000931545	0.000838832	16	P11166	SLC2A1	Solute carrier family 2, facilitated glucose transporter member 1	GTR1_HUMAN	3	203.189	3.03189	Astrocytes EV	Astrocytes cells	Golgi membrane,female pronucleus,cytosol,plasma membrane,integral component of plasma membrane,caveola,intercalated disc,membrane,basolateral plasma membrane,apical plasma membrane,Z disc,midbody,cortical actin cytoskeleton,sarcolemma,melanosome,extracellular exosome,blood microparticle	glucose transmembrane transporter activity,protein binding,kinase binding,dehydroascorbic acid transporter activity,identical protein binding,xenobiotic transporter activity,protein self-association,D-glucose transmembrane transporter activity	lactose biosynthetic process,female pregnancy,regulation of glucose transport,L-ascorbic acid metabolic process,cerebral cortex development,response to insulin,cellular response to glucose starvation,xenobiotic transport,regulation of insulin secretion,macromolecular complex assembly,dehydroascorbic acid transport,cellular response to mechanical stimulus,cellular hyperosmotic response,response to…
Astrocytes EV / Astrocytes cells	P52799	P52799	1.59628	1.59628	0.0555475	0.0215829	10	P52799	EFNB2	Ephrin-B2	EFNB2_HUMAN	2	202.362	3.02362	Astrocytes EV	Astrocytes cells	plasma membrane,integral component of plasma membrane,focal adhesion	virus receptor activity,protein binding,ephrin receptor binding	lymph vessel development,cell migration involved in sprouting angiogenesis,cell adhesion,cell-cell signaling,axon guidance,positive regulation of cell proliferation,anatomical structure morphogenesis,animal organ morphogenesis,negative regulation of keratinocyte proliferation,negative regulation of neuron projection development,T cell costimulation,viral entry into host cell,ephrin receptor signa…
Astrocytes EV / Astrocytes cells	P48723	P48723	1.58792	1.58792	0.0233771	0.0110489	12	P48723	HSPA13	Heat shock 70 kDa protein 13	HSP13_HUMAN	1	200.617	3.00617	Astrocytes EV	Astrocytes cells	endoplasmic reticulum,intracellular membrane-bounded organelle,extracellular exosome,nucleus,cytosol,plasma membrane,cytoplasm	protein binding,ATP binding,protein binding involved in protein folding,heat shock protein binding,unfolded protein binding,misfolded protein binding,ATPase activity, coupled,ATPase activity	response to unfolded protein,vesicle-mediated transport,chaperone mediated protein folding requiring cofactor,protein refolding,cellular response to heat,cellular response to unfolded protein
Astrocytes EV / Astrocytes cells	P50453	P50453	1.54945	1.54945	0.00277813	0.00204591	14	P50453	SERPINB9	Serpin B9	SPB9_HUMAN	2	192.706	2.92706	Astrocytes EV	Astrocytes cells	extracellular space,intracellular,nucleus,nucleoplasm,cytoplasm,Golgi apparatus,cytosol,membrane,extracellular exosome	protease binding,serine-type endopeptidase inhibitor activity,protein binding,cysteine-type endopeptidase inhibitor activity involved in apoptotic process	mast cell mediated immunity,apoptotic process,immune response,response to bacterium,positive regulation of gene expression,negative regulation of endopeptidase activity,negative regulation by symbiont of host apoptotic process,protection from natural killer cell mediated cytotoxicity,negative regulation of apoptotic process,negative regulation of cysteine-type endopeptidase activity involved in a…
Astrocytes EV / Astrocytes cells	P27695	P27695	1.54227	1.54227	0.0835792	0.0301329	16	P27695	APEX1	DNA-(apurinic or apyrimidinic site) endonuclease	APEX1_HUMAN	7	191.252	2.91252	Astrocytes EV	Astrocytes cells	nuclear chromosome, telomeric region,nucleus,nucleoplasm,transcription factor complex,nucleolus,cytoplasm,mitochondrion,endoplasmic reticulum,centrosome,ribosome,nuclear speck,perinuclear region of cytoplasm	DNA binding,damaged DNA binding,double-stranded telomeric DNA binding,transcription coactivator activity,transcription corepressor activity,RNA binding,DNA-(apurinic or apyrimidinic site) lyase activity,endonuclease activity,endodeoxyribonuclease activity,RNA-DNA hybrid ribonuclease activity,phosphodiesterase I activity,uracil DNA N-glycosylase activity,protein binding,phosphoric diester hydrolas…	telomere maintenance,DNA repair,base-excision repair,base-excision repair, base-free sugar-phosphate removal,DNA recombination,transcription, DNA-templated,regulation of transcription, DNA-templated,aging,negative regulation of smooth muscle cell migration,regulation of apoptotic process,regulation of mRNA stability,cell redox homeostasis,oxidation-reduction process,cellular response to hydrogen …
Astrocytes EV / Astrocytes cells	P62191	P62191	1.53309	1.53309	0.0268565	0.0124154	12	P62191	PSMC1	26S proteasome regulatory subunit 4	PRS4_HUMAN	3	189.404	2.89404	Astrocytes EV	Astrocytes cells	proteasome complex,nucleus,nucleoplasm,cytosol,proteasome regulatory particle, base subcomplex,membrane,proteasome accessory complex,nuclear proteasome complex,cytosolic proteasome complex	RNA binding,protein binding,ATP binding,ATPase activity,TBP-class protein binding,proteasome-activating ATPase activity	MAPK cascade,protein polyubiquitination,stimulatory C-type lectin receptor signaling pathway,antigen processing and presentation of exogenous peptide antigen via MHC class I, TAP-dependent,protein folding,regulation of cellular amino acid metabolic process,negative regulation of G2/M transition of mitotic cell cycle,protein deubiquitination,ER-associated ubiquitin-dependent protein catabolic proc…
Astrocytes EV / Astrocytes cells	P61224	P61224	1.51247	1.51247	0.000407272	0.000411605	14	P61224	RAP1B	Ras-related protein Rap-1b	RAP1B_HUMAN	4	185.298	2.85298	Astrocytes EV	Astrocytes cells	intracellular,lipid particle,cytosol,plasma membrane,cell-cell junction,membrane,azurophil granule membrane,extracellular exosome,membrane raft	GTPase activity,protein binding,GTP binding,GDP binding	response to carbohydrate,Rap protein signal transduction,cellular response to drug,interleukin-12-mediated signaling pathway,neutrophil degranulation,establishment of endothelial barrier,cellular response to cAMP,cellular response to gonadotropin-releasing hormone,regulation of cell junction assembly,regulation of establishment of cell polarity,microvillus assembly
Astrocytes EV / Astrocytes cells	Q9Y3I0	Q9Y3I0	1.5084	1.5084	0.159118	0.0498883	10	Q9Y3I0	RTCB	RNA-splicing ligase RtcB homolog	RTCB_HUMAN	6	184.494	2.84494	Astrocytes EV	Astrocytes cells	nucleus,nuclear envelope,nucleoplasm,cytoplasm,endoplasmic reticulum membrane,cytosol,intracellular membrane-bounded organelle,tRNA-splicing ligase complex	RNA binding,RNA ligase (ATP) activity,protein binding,ATP binding,vinculin binding,metal ion binding	in utero embryonic development,placenta development,tRNA splicing, via endonucleolytic cleavage and ligation
Astrocytes EV / Astrocytes cells	P05556	P05556	1.48457	1.48457	0.000205273	0.000234951	18	P05556	ITGB1	Integrin beta-1	ITB1_HUMAN	15	179.834	2.79834	Astrocytes EV	Astrocytes cells	ruffle,cytoplasm,plasma membrane,focal adhesion,integrin complex,external side of plasma membrane,cell surface,intercalated disc,membrane,lamellipodium,filopodium,neuromuscular junction,cleavage furrow,ruffle membrane,integrin alpha1-beta1 complex,integrin alpha2-beta1 complex,integrin alpha3-beta1 complex,integrin alpha7-beta1 complex,integrin alpha8-beta1 complex,integrin alpha10-beta1 complex,…	virus receptor activity,fibronectin binding,protease binding,actin binding,integrin binding,protein binding,coreceptor activity,laminin binding,macromolecular complex binding,cadherin binding,metal ion binding,protein heterodimerization activity,cell adhesion molecule binding,collagen binding involved in cell-matrix adhesion,C-X3-C chemokine binding	G1/S transition of mitotic cell cycle,in utero embryonic development,cell fate specification,cell migration involved in sprouting angiogenesis,cellular defense response,homophilic cell adhesion via plasma membrane adhesion molecules,leukocyte cell-cell adhesion,cell-matrix adhesion,calcium-independent cell-matrix adhesion,integrin-mediated signaling pathway,positive regulation of cell proliferati…
Astrocytes EV / Astrocytes cells	P50995	P50995	1.48351	1.48351	0.0034281	0.00239463	12	P50995	ANXA11	Annexin A11	ANX11_HUMAN	4	179.627	2.79627	Astrocytes EV	Astrocytes cells	nuclear envelope,nucleoplasm,cytoplasm,spindle,cytosol,membrane,midbody,melanosome,specific granule,azurophil granule,phagocytic vesicle,extracellular exosome	RNA binding,calcium ion binding,protein binding,calcium-dependent phospholipid binding,phosphatidylethanolamine binding,MHC class II protein complex binding,S100 protein binding,calcium-dependent protein binding	phagocytosis,cytokinetic process,response to calcium ion
Astrocytes EV / Astrocytes cells	Q96AC1	Q96AC1	1.48097	1.48097	0.00991943	0.00580728	12	Q96AC1	FERMT2	Fermitin family homolog 2	FERM2_HUMAN	8	179.137	2.79137	Astrocytes EV	Astrocytes cells	stress fiber,nucleus,nucleoplasm,cytoplasm,cytosol,focal adhesion,cell cortex,cell surface,extrinsic component of cytoplasmic side of plasma membrane,lamellipodium membrane,I band,filamentous actin	protein binding,phosphatidylinositol-3,4,5-trisphosphate binding	cell-matrix adhesion,transforming growth factor beta receptor signaling pathway,integrin-mediated signaling pathway,regulation of cell shape,Wnt signaling pathway,integrin activation,cell junction assembly,substrate adhesion-dependent cell spreading,focal adhesion assembly,protein localization to membrane
Astrocytes EV / Astrocytes cells	P78347	P78347	1.46207	1.46207	0.0230968	0.010971	14	P78347	GTF2I	General transcription factor II-I	GTF2I_HUMAN	9	175.503	2.75503	Astrocytes EV	Astrocytes cells	nucleus,nucleoplasm,cytoplasm,membrane,cell projection,neuronal cell body	RNA polymerase II transcription factor activity, sequence-specific DNA binding,DNA binding,transcription factor activity, sequence-specific DNA binding,protein binding,mitogen-activated protein kinase binding	regulation of transcription from RNA polymerase II promoter,transcription from RNA polymerase II promoter,transcription initiation from RNA polymerase II promoter,signal transduction,transition between slow and fast fiber,negative regulation of angiogenesis,negative regulation of cytosolic calcium ion concentration,embryo development
Astrocytes EV / Astrocytes cells	P49588	P49588	1.46128	1.46128	0.0731569	0.0273618	12	P49588	AARS1	Alanine--tRNA ligase, cytoplasmic	SYAC_HUMAN	10	175.353	2.75353	Astrocytes EV	Astrocytes cells	cytoplasm,cytosol,membrane,extracellular exosome,mitochondrion	tRNA binding,aminoacyl-tRNA editing activity,alanine-tRNA ligase activity,ATP binding,amino acid binding,metal ion binding	tRNA modification,tRNA aminoacylation for protein translation,alanyl-tRNA aminoacylation,tRNA processing,cerebellar Purkinje cell layer development,negative regulation of neuron apoptotic process,neuromuscular process controlling balance,Requires Ontology
Astrocytes EV / Astrocytes cells	O96019	O96019	1.45148	1.45148	0.0196473	0.00992814	12	O96019	ACTL6A	Actin-like protein 6A	ACL6A_HUMAN	4	173.488	2.73488	Astrocytes EV	Astrocytes cells	nuclear chromatin,nucleus,nucleoplasm,plasma membrane,SWI/SNF complex,Ino80 complex,macromolecular complex,NuA4 histone acetyltransferase complex,npBAF complex	chromatin binding,transcription coactivator activity,protein binding,RNA polymerase II core promoter proximal region sequence-specific DNA binding,RNA polymerase II distal enhancer sequence-specific DNA binding,nucleosomal DNA binding	neural retina development,DNA repair,DNA recombination,chromatin remodeling,transcription, DNA-templated,regulation of transcription from RNA polymerase II promoter,signal transduction,protein deubiquitination,spinal cord development,regulation of growth,ATP-dependent chromatin remodeling,histone H4 acetylation,histone H2A acetylation
Astrocytes EV / Astrocytes cells	Q00688	Q00688	1.42943	1.42943	0.014365	0.00777595	12	Q00688	FKBP3	Peptidyl-prolyl cis-trans isomerase FKBP3	FKBP3_HUMAN	3	169.34	2.6934	Astrocytes EV	Astrocytes cells	nucleus,cytoplasm	RNA binding,peptidyl-prolyl cis-trans isomerase activity,receptor activity,protein binding,FK506 binding	protein peptidyl-prolyl isomerization,chaperone-mediated protein folding
Astrocytes EV / Astrocytes cells	P00966	P00966	1.42495	1.42495	0.0004407	0.000438393	14	P00966	ASS1	Argininosuccinate synthase	ASSY_HUMAN	6	168.506	2.68506	Astrocytes EV	Astrocytes cells	cytoplasm,mitochondrion,cytosol,myelin sheath,extracellular exosome	RNA binding,argininosuccinate synthase activity,protein binding,ATP binding,amino acid binding,identical protein binding	urea cycle,citrulline metabolic process,argininosuccinate metabolic process,arginine biosynthetic process,aspartate metabolic process,circadian rhythm,positive regulation of nitric oxide biosynthetic process,cellular response to laminar fluid shear stress,negative regulation of leukocyte cell-cell adhesion
Astrocytes EV / Astrocytes cells	P20042	P20042	1.4206	1.4206	0.00147141	0.00120503	14	P20042	EIF2S2	Eukaryotic translation initiation factor 2 subunit 2	IF2B_HUMAN	3	167.696	2.67696	Astrocytes EV	Astrocytes cells	cytoplasm,cytosol,eukaryotic translation initiation factor 2 complex,nucleus	RNA binding,translation initiation factor activity,protein binding,translation factor activity, RNA binding,metal ion binding	in utero embryonic development,male germ cell proliferation,translational initiation,male gonad development,transmembrane transport
Astrocytes EV / Astrocytes cells	P60900	P60900	1.41456	1.41456	0.0102093	0.00593199	14	P60900	PSMA6	Proteasome subunit alpha type-6	PSA6_HUMAN	7	166.579	2.66579	Astrocytes EV	Astrocytes cells	proteasome complex,cytoplasmic mRNA processing body,nucleus,nucleoplasm,cytosol,proteasome core complex,polysome,nuclear matrix,proteasome core complex, alpha-subunit complex,myofibril,sarcomere,extracellular exosome,cytoplasm	RNA binding,endopeptidase activity,threonine-type endopeptidase activity,protein binding,purine ribonucleoside triphosphate binding,NF-kappaB binding	MAPK cascade,protein polyubiquitination,stimulatory C-type lectin receptor signaling pathway,antigen processing and presentation of exogenous peptide antigen via MHC class I, TAP-dependent,regulation of cellular amino acid metabolic process,negative regulation of G2/M transition of mitotic cell cycle,protein deubiquitination,anaphase-promoting complex-dependent catabolic process,SCF-dependent pro…
Astrocytes EV / Astrocytes cells	P07858	P07858	1.41063	1.41063	0.0176969	0.00921208	13	P07858	CTSB	Cathepsin B	CATB_HUMAN	4	165.853	2.65853	Astrocytes EV	Astrocytes cells	extracellular region,extracellular space,intracellular,nucleolus,mitochondrion,lysosome,endolysosome lumen,melanosome,intracellular membrane-bounded organelle,perinuclear region of cytoplasm,extracellular exosome,ficolin-1-rich granule lumen	cysteine-type endopeptidase activity,serine-type endopeptidase activity,protein binding,collagen binding,peptidase activity,cysteine-type peptidase activity,proteoglycan binding	toll-like receptor signaling pathway,proteolysis,collagen catabolic process,epithelial cell differentiation,regulation of apoptotic process,neutrophil degranulation,decidualization,viral entry into host cell,regulation of catalytic activity,proteolysis involved in cellular protein catabolic process,cellular response to thyroid hormone stimulus
Astrocytes EV / Astrocytes cells	Q9HB71	Q9HB71	1.40573	1.40573	0.0191975	0.00972675	10	Q9HB71	CACYBP	Calcyclin-binding protein	CYBP_HUMAN	5	164.952	2.64952	Astrocytes EV	Astrocytes cells	nuclear envelope lumen,nucleoplasm,cytosol,SCF ubiquitin ligase complex,beta-catenin destruction complex,neuron projection,cell body,extracellular exosome,nucleus	protein binding,tubulin binding,protein domain specific binding,ubiquitin protein ligase binding,protein homodimerization activity,S100 protein binding	aging,positive regulation of DNA replication,cardiac muscle cell differentiation,response to growth hormone,negative regulation of cell death,cellular response to calcium ion,cellular response to leukemia inhibitory factor,regulation of nucleobase-containing compound metabolic process,heart development
Astrocytes EV / Astrocytes cells	Q9Y230	Q9Y230	1.40166	1.40166	0.143554	0.0459546	14	Q9Y230	RUVBL2	RuvB-like 2	RUVB2_HUMAN	8	164.205	2.64205	Astrocytes EV	Astrocytes cells	Swr1 complex,intracellular,nucleus,nucleoplasm,nuclear euchromatin,centrosome,cytosol,membrane,nuclear matrix,intracellular ribonucleoprotein complex,Ino80 complex,NuA4 histone acetyltransferase complex,extracellular exosome,MLL1 complex,R2TP complex	RNA polymerase II core promoter sequence-specific DNA binding,RNA polymerase II distal enhancer sequence-specific DNA binding,TFIID-class transcription factor binding,DNA helicase activity,transcription corepressor activity,ATP-dependent DNA helicase activity,protein binding,ATP binding,beta-catenin binding,TBP-class protein binding,chromatin DNA binding,identical protein binding,protein homodime…	box C/D snoRNP assembly,DNA repair,DNA recombination,chromatin remodeling,transcription, DNA-templated,protein folding,DNA duplex unwinding,cellular response to UV,positive regulation of histone acetylation,regulation of growth,histone H4 acetylation,histone H2A acetylation,positive regulation of transcription from RNA polymerase II promoter,establishment of protein localization to chromatin,cell…
Astrocytes EV / Astrocytes cells	Q9UHG3	Q9UHG3	1.39972	1.39972	0.000394476	0.000400805	14	Q9UHG3	PCYOX1	Prenylcysteine oxidase 1	PCYOX_HUMAN	7	163.85	2.6385	Astrocytes EV	Astrocytes cells	lysosome,vacuolar membrane,plasma membrane,very-low-density lipoprotein particle,extracellular exosome	prenylcysteine oxidase activity,chloride-transporting ATPase activity	prenylated protein catabolic process,prenylcysteine catabolic process,prenylcysteine metabolic process,oxidation-reduction process,Requires Ontology,chloride transmembrane transport
Astrocytes EV / Astrocytes cells	Q9UKM9	Q9UKM9	1.38186	1.38186	0.0129248	0.00718045	12	Q9UKM9	RALY	RNA-binding protein Raly	RALY_HUMAN	3	160.604	2.60604	Astrocytes EV	Astrocytes cells	nucleus,catalytic step 2 spliceosome	transcription cofactor activity,RNA binding,protein binding,poly(A) RNA binding	mRNA splicing, via spliceosome,transcription, DNA-templated,regulation of transcription, DNA-templated,regulation of nucleic acid-templated transcription,regulation of cholesterol homeostasis
Astrocytes EV / Astrocytes cells	P49748	P49748	1.3765	1.3765	0.0642024	0.0244458	12	P49748	ACADVL	Very long-chain specific acyl-CoA dehydrogenase, mitochondrial	ACADV_HUMAN	7	159.637	2.59637	Astrocytes EV	Astrocytes cells	nucleus,nucleolus,mitochondrion,mitochondrial inner membrane,mitochondrial matrix,cytosol,mitochondrial membrane,mitochondrial nucleoid	acyl-CoA dehydrogenase activity,long-chain-acyl-CoA dehydrogenase activity,flavin adenine dinucleotide binding,fatty-acyl-CoA binding,very-long-chain-acyl-CoA dehydrogenase activity	temperature homeostasis,fatty acid beta-oxidation,response to cold,energy derivation by oxidation of organic compounds,epithelial cell differentiation,fatty acid beta-oxidation using acyl-CoA dehydrogenase,IRE1-mediated unfolded protein response,negative regulation of fatty acid biosynthetic process,negative regulation of fatty acid oxidation,regulation of cholesterol metabolic process,very long-…
Astrocytes EV / Astrocytes cells	O76021	O76021	1.37026	1.37026	0.0273289	0.0125868	12	O76021	RSL1D1	Ribosomal L1 domain-containing protein 1	RL1D1_HUMAN	4	158.518	2.58518	Astrocytes EV	Astrocytes cells	nucleolus,membrane,90S preribosome,cytosolic large ribosomal subunit	RNA binding,mRNA 3'-UTR binding,cadherin binding,mRNA 5'-UTR binding	maturation of LSU-rRNA,osteoblast differentiation,regulation of protein localization,regulation of apoptotic process,regulation of cellular senescence,translation
Astrocytes EV / Astrocytes cells	Q9H0U4	Q9H0U4	1.34928	1.34928	0.0902345	0.0318672	10	Q9H0U4	RAB1B	Ras-related protein Rab-1B	RAB1B_HUMAN	3	154.785	2.54785	Astrocytes EV	Astrocytes cells	Golgi membrane,mitochondrion,endoplasmic reticulum membrane,Golgi apparatus,cytosol,transport vesicle,endoplasmic reticulum-Golgi intermediate compartment membrane,pre-autophagosomal structure membrane,extracellular exosome,endomembrane system	GTPase activity,protein binding,GTP binding	ER to Golgi vesicle-mediated transport,retrograde vesicle-mediated transport, Golgi to ER,autophagy,protein transport,virion assembly,post-translational protein modification,COPII vesicle coating,positive regulation of glycoprotein metabolic process,regulation of autophagosome assembly,establishment of endothelial intestinal barrier,intracellular protein transport,Rab protein signal transduction,…
Astrocytes EV / Astrocytes cells	O60841	O60841	1.33147	1.33147	0.124321	0.0412955	10	O60841	EIF5B	Eukaryotic translation initiation factor 5B	IF2P_HUMAN	7	151.659	2.51659	Astrocytes EV	Astrocytes cells	cytoplasm,cytosol,nucleus	RNA binding,translation initiation factor activity,GTPase activity,protein binding,GTP binding,metal ion binding	translational initiation,regulation of translational initiation
Astrocytes EV / Astrocytes cells	P61163	P61163	1.32818	1.32818	0.0440557	0.0178477	10	P61163	ACTR1A	Alpha-centractin	ACTZ_HUMAN	4	151.086	2.51086	Astrocytes EV	Astrocytes cells	manchette,cytoplasm,centrosome,centriole,cytosol,dynactin complex,microtubule associated complex,microtubule cytoskeleton,COPI-coated vesicle,myelin sheath,extracellular exosome,cell cortex region	protein binding,ATP binding	G2/M transition of mitotic cell cycle,ER to Golgi vesicle-mediated transport,spermatogenesis,regulation of G2/M transition of mitotic cell cycle,vesicle-mediated transport,antigen processing and presentation of exogenous peptide antigen via MHC class II,ciliary basal body docking
Astrocytes EV / Astrocytes cells	P31151	P31151	1.2947	1.2947	0.0365684	0.01544	12	P31151	S100A7	Protein S100-A7	S10A7_HUMAN	2	145.326	2.45326	Astrocytes EV	Astrocytes cells	extracellular region,extracellular space,nucleus,cytoplasm,endoplasmic reticulum,cytosol,focal adhesion,extracellular matrix,azurophil granule lumen,extracellular exosome	calcium ion binding,protein binding,zinc ion binding,RAGE receptor binding	response to reactive oxygen species,angiogenesis,epidermis development,positive regulation of T cell chemotaxis,antimicrobial humoral response,keratinocyte differentiation,response to lipopolysaccharide,neutrophil degranulation,innate immune response,defense response to Gram-negative bacterium,sequestering of metal ion,Requires Ontology,positive regulation of ERK1 and ERK2 cascade,positive regula…
Astrocytes EV / Astrocytes cells	P68431;P84243;Q16695;Q5TEC6;Q6NXT2;Q71DI3	P68431;P84243;Q16695;Q5TEC6;Q6NXT2;Q71DI3	1.27873	1.27873	0.000543573	0.000523165	18	P68431;P84243;Q16695;Q5TEC6;Q6NXT2;Q71DI3	H3C1;H3-3A;H3-4;H3-2;H3-5;H3C15	Histone H3.1;Histone H3.3;Histone H3.1t;Histone HIST2H3PS2;Histone H3.3C;Histone H3.2	H31_HUMAN;H33_HUMAN;H31T_HUMAN;H3PS2_HUMAN;H3C_HUMAN;H32_HUMAN	1	142.626	2.42626	Astrocytes EV	Astrocytes cells	nuclear chromosome,nucleosome,nuclear nucleosome,extracellular region,nucleus,nucleoplasm,membrane,macromolecular complex,extracellular exosome;nuclear chromosome,nuclear chromosome, telomeric region,nucleosome,nuclear nucleosome,extracellular region,nucleus,nucleoplasm,macromolecular complex,extracellular exosome;nuclear chromosome, telomeric region,nucleosome,nuclear nucleosome,nucleus,nucleopl…	protein binding,nucleosomal DNA binding,cadherin binding,protein heterodimerization activity;RNA polymerase II core promoter sequence-specific DNA binding,RNA polymerase II distal enhancer sequence-specific DNA binding,protein binding,nucleosomal DNA binding,protein heterodimerization activity;protein binding,nucleosomal DNA binding,protein heterodimerization activity;nucleosomal DNA binding,prot…	chromatin silencing at rDNA,chromatin organization,nucleosome assembly,DNA replication-dependent nucleosome assembly,blood coagulation,telomere organization,interleukin-7-mediated signaling pathway,cellular protein metabolic process,regulation of megakaryocyte differentiation,negative regulation of gene expression, epigenetic,positive regulation of gene expression, epigenetic,protein heterotetram…
Astrocytes EV / Astrocytes cells	P14923	P14923	1.27525	1.27525	0.0189647	0.00963445	12	P14923	JUP	Junction plakoglobin	PLAK_HUMAN	8	142.041	2.42041	Astrocytes EV	Astrocytes cells	cornified envelope,extracellular region,nucleus,cytoplasm,cytosol,cytoskeleton,intermediate filament,plasma membrane,cell-cell junction,cell-cell adherens junction,zonula adherens,fascia adherens,focal adhesion,cytoplasmic side of plasma membrane,intercalated disc,actin cytoskeleton,apicolateral plasma membrane,lateral plasma membrane,catenin complex,Z disc,desmosome,protein-DNA complex,specific …	transcription coactivator activity,signal transducer activity,structural molecule activity,structural constituent of cell wall,protein binding,protein kinase binding,protein phosphatase binding,protein homodimerization activity,alpha-catenin binding,cadherin binding,cell adhesion molecule binding,cell adhesive protein binding involved in bundle of His cell-Purkinje myocyte communication,nuclear h…	positive regulation of cell-matrix adhesion,desmosome assembly,cytoskeletal anchoring at plasma membrane,signal transduction,cell migration,keratinization,adherens junction organization,adherens junction assembly,regulation of cell proliferation,positive regulation of protein import into nucleus,neutrophil degranulation,negative regulation of blood vessel endothelial cell migration,positive regul…
Astrocytes EV / Astrocytes cells	P84098	P84098	1.26948	1.26948	0.00176537	0.00140343	8	P84098	RPL19	60S ribosomal protein L19	RL19_HUMAN	1	141.074	2.41074	Astrocytes EV	Astrocytes cells	cytosol,focal adhesion,membrane,cytosolic large ribosomal subunit,polysomal ribosome	RNA binding,structural constituent of ribosome,protein binding,poly(A) RNA binding	nuclear-transcribed mRNA catabolic process, nonsense-mediated decay,cytoplasmic translation,rRNA processing,translation,translational initiation,SRP-dependent cotranslational protein targeting to membrane,viral transcription
Astrocytes EV / Astrocytes cells	P00505	P00505	1.26313	1.26313	0.0104277	0.00604042	14	P00505	GOT2	Aspartate aminotransferase, mitochondrial	AATM_HUMAN	8	140.016	2.40016	Astrocytes EV	Astrocytes cells	mitochondrion,mitochondrial inner membrane,mitochondrial matrix,plasma membrane,cell surface,perikaryon,myelin sheath,extracellular exosome	RNA binding,L-aspartate:2-oxoglutarate aminotransferase activity,phospholipid binding,kynurenine-oxoglutarate transaminase activity,amino acid binding,enzyme binding,pyridoxal phosphate binding,protein homodimerization activity,4-hydroxyglutamate transaminase activity	gluconeogenesis,2-oxoglutarate metabolic process,oxaloacetate metabolic process,aspartate metabolic process,aspartate biosynthetic process,aspartate catabolic process,glutamate metabolic process,cellular amino acid biosynthetic process,fatty acid transport,4-hydroxyproline catabolic process,glutamate catabolic process to aspartate,glutamate catabolic process to 2-oxoglutarate,response to ethanol,…
Astrocytes EV / Astrocytes cells	P47929	P47929	1.25878	1.25878	0.10059	0.0346483	8	P47929	LGALS7	Galectin-7	LEG7_HUMAN	2	139.294	2.39294	Astrocytes EV	Astrocytes cells	extracellular space,nucleus,cytoplasm,extracellular exosome	carbohydrate binding	apoptotic process,heterophilic cell-cell adhesion via plasma membrane cell adhesion molecules
Astrocytes EV / Astrocytes cells	P05787	P05787	1.25361	1.25361	1.74435e-06	4.80328e-06	18	P05787	KRT8	Keratin, type II cytoskeletal 8	K2C8_HUMAN	9	138.438	2.38438	Astrocytes EV	Astrocytes cells	nucleus,nucleoplasm,cytoplasm,cytosol,intermediate filament,cell-cell junction,dystrophin-associated glycoprotein complex,apicolateral plasma membrane,nuclear matrix,Z disc,sarcolemma,costamere,keratin filament,intermediate filament cytoskeleton,extracellular exosome	structural molecule activity,protein binding,scaffold protein binding	viral process,keratinization,tumor necrosis factor-mediated signaling pathway,sarcomere organization,response to hydrostatic pressure,response to other organism,cell differentiation involved in embryonic placenta development,cornification,extrinsic apoptotic signaling pathway,hepatocyte apoptotic process
Astrocytes EV / Astrocytes cells	P07602	P07602	1.25032	1.25032	0.0424233	0.0173342	14	P07602	PSAP	Prosaposin	SAP_HUMAN	9	137.894	2.37894	Astrocytes EV	Astrocytes cells	extracellular region,extracellular space,mitochondrion,lysosome,lysosomal membrane,plasma membrane,integral component of membrane,extracellular matrix,azurophil granule membrane,lysosomal lumen,intracellular membrane-bounded organelle,extracellular exosome,cytoplasm	G-protein coupled receptor binding,beta-galactosidase activity,protein binding,phospholipid binding,enzyme activator activity,lipid binding,protein homodimerization activity,Requires Ontology	platelet degranulation,glycosphingolipid metabolic process,lipid transport,G-protein coupled receptor signaling pathway,adenylate cyclase-inhibiting G-protein coupled receptor signaling pathway,regulation of autophagy,regulation of lipid metabolic process,positive regulation of catalytic activity,neutrophil degranulation,positive regulation of MAPK cascade,prostate gland growth,epithelial cell di…
Astrocytes EV / Astrocytes cells	P28066	P28066	1.24005	1.24005	0.000108787	0.000140609	16	P28066	PSMA5	Proteasome subunit alpha type-5	PSA5_HUMAN	4	136.207	2.36207	Astrocytes EV	Astrocytes cells	proteasome complex,extracellular region,nucleus,nucleoplasm,cytosol,proteasome core complex,proteasome core complex, alpha-subunit complex,secretory granule lumen,extracellular exosome,ficolin-1-rich granule lumen,cytoplasm	threonine-type endopeptidase activity,protein binding,endopeptidase activity	MAPK cascade,protein polyubiquitination,stimulatory C-type lectin receptor signaling pathway,antigen processing and presentation of exogenous peptide antigen via MHC class I, TAP-dependent,regulation of cellular amino acid metabolic process,negative regulation of G2/M transition of mitotic cell cycle,protein deubiquitination,anaphase-promoting complex-dependent catabolic process,SCF-dependent pro…
Astrocytes EV / Astrocytes cells	Q9NZN3	Q9NZN3	1.23678	1.23678	0.086068	0.0307386	12	Q9NZN3	EHD3	EH domain-containing protein 3	EHD3_HUMAN	7	135.671	2.35671	Astrocytes EV	Astrocytes cells	nucleus,cytoplasm,cytosol,focal adhesion,endosome membrane,ciliary pocket membrane,endocytic vesicle,myelin sheath,perinuclear region of cytoplasm,recycling endosome membrane	nucleic acid binding,calcium ion binding,protein binding,ATP binding,GTP binding	receptor recycling,blood coagulation,protein transport,endocytic recycling,early endosome to Golgi transport,protein homooligomerization,regulation of cardiac muscle contraction,cilium morphogenesis,protein localization to plasma membrane,regulation of cardiac muscle cell membrane potential,Golgi to lysosome transport,positive regulation of voltage-gated calcium channel activity,regulation of Gol…
Astrocytes EV / Astrocytes cells	P00488	P00488	1.23469	1.23469	0.000340277	0.000357895	17	P00488	F13A1	Coagulation factor XIII A chain	F13A_HUMAN	1	135.33	2.3533	Astrocytes EV	Astrocytes cells	extracellular region,platelet alpha granule lumen,blood microparticle	protein-glutamine gamma-glutamyltransferase activity,metal ion binding	platelet degranulation,blood coagulation,peptide cross-linking,cytokine-mediated signaling pathway,blood coagulation, fibrin clot formation
Astrocytes EV / Astrocytes cells	P62280	P62280	1.22865	1.22865	0.00610938	0.00385642	14	P62280	RPS11	40S ribosomal protein S11	RS11_HUMAN	4	134.347	2.34347	Astrocytes EV	Astrocytes cells	nucleoplasm,nucleolus,cytoplasm,cytosol,ribosome,focal adhesion,membrane,cytosolic small ribosomal subunit,extracellular exosome	RNA binding,structural constituent of ribosome,protein binding,rRNA binding	nuclear-transcribed mRNA catabolic process, nonsense-mediated decay,rRNA processing,translation,translational initiation,SRP-dependent cotranslational protein targeting to membrane,viral transcription
Astrocytes EV / Astrocytes cells	P42765	P42765	1.2278	1.2278	0.000953628	0.000842741	16	P42765	ACAA2	3-ketoacyl-CoA thiolase, mitochondrial	THIM_HUMAN	2	134.21	2.3421	Astrocytes EV	Astrocytes cells	mitochondrion,mitochondrial inner membrane,mitochondrial matrix,extracellular exosome	RNA binding,acetyl-CoA C-acyltransferase activity,protein binding	fatty acid beta-oxidation,cholesterol biosynthetic process,cellular response to hypoxia,negative regulation of mitochondrial outer membrane permeabilization involved in apoptotic signaling pathway,negative regulation of mitochondrial membrane permeability involved in apoptotic process
Astrocytes EV / Astrocytes cells	Q13867	Q13867	1.2261	1.2261	0.00706436	0.00441335	14	Q13867	BLMH	Bleomycin hydrolase	BLMH_HUMAN	2	133.934	2.33934	Astrocytes EV	Astrocytes cells	nucleus,cytoplasm,cytosol,extracellular exosome	aminopeptidase activity,carboxypeptidase activity,cysteine-type endopeptidase activity,protein binding,cysteine-type peptidase activity,identical protein binding	protein polyubiquitination,proteolysis,response to toxic substance,response to drug,homocysteine catabolic process
Astrocytes EV / Astrocytes cells	Q02880	Q02880	1.20788	1.20788	0.000946933	0.000842741	11	Q02880	TOP2B	DNA topoisomerase 2-beta	TOP2B_HUMAN	6	130.998	2.30998	Astrocytes EV	Astrocytes cells	nucleus,nucleoplasm,cytosol,intracellular ribonucleoprotein complex,nucleolus,heterochromatin	DNA binding,chromatin binding,DNA topoisomerase type II (ATP-hydrolyzing) activity,protein kinase C binding,ATP binding,protein C-terminus binding,enzyme binding,histone deacetylase binding,ribonucleoprotein complex binding,metal ion binding,protein heterodimerization activity	resolution of meiotic recombination intermediates,sister chromatid segregation,neuron migration,DNA topological change,axonogenesis,protein sumoylation,forebrain development,mitotic DNA integrity checkpoint
Astrocytes EV / Astrocytes cells	Q9BVK6	Q9BVK6	1.20463	1.20463	0.105824	0.0359046	12	Q9BVK6	TMED9	Transmembrane emp24 domain-containing protein 9	TMED9_HUMAN	2	130.478	2.30478	Astrocytes EV	Astrocytes cells	Golgi membrane,endoplasmic reticulum,endoplasmic reticulum membrane,endoplasmic reticulum-Golgi intermediate compartment,Golgi apparatus,integral component of membrane,transport vesicle,trans-Golgi network transport vesicle,endoplasmic reticulum-Golgi intermediate compartment membrane,extracellular exosome,ER to Golgi transport vesicle	protein binding,syntaxin binding,signal transducer activity	ER to Golgi vesicle-mediated transport,retrograde vesicle-mediated transport, Golgi to ER,Golgi organization,positive regulation of organelle organization,COPI coating of Golgi vesicle,protein exit from endoplasmic reticulum,early endosome to Golgi transport,intracellular protein transport
Astrocytes EV / Astrocytes cells	P24539	P24539	1.20151	1.20151	0.0767766	0.0283805	12	P24539	ATP5PB	ATP synthase F(0) complex subunit B1, mitochondrial	AT5F1_HUMAN	3	129.981	2.29981	Astrocytes EV	Astrocytes cells	mitochondrial proton-transporting ATP synthase complex, coupling factor F(o),nucleus,nucleoplasm,mitochondrion,mitochondrial inner membrane,mitochondrial proton-transporting ATP synthase complex,mitochondrial matrix,membrane,myelin sheath,extracellular exosome	protein binding,transmembrane transporter activity,ATPase activity,proton-transporting ATP synthase activity, rotational mechanism	ATP biosynthetic process,ATP synthesis coupled proton transport,substantia nigra development,cristae formation,mitochondrial ATP synthesis coupled proton transport,Requires Ontology
Astrocytes EV / Astrocytes cells	P13929	P13929	1.19988	1.19988	1.80766e-06	4.8374e-06	18	P13929	ENO3	Beta-enolase	ENOB_HUMAN	4	129.721	2.29721	Astrocytes EV	Astrocytes cells	phosphopyruvate hydratase complex,extracellular space,cytosol,plasma membrane,membrane,extracellular exosome	magnesium ion binding,phosphopyruvate hydratase activity,protein homodimerization activity,protein heterodimerization activity	gluconeogenesis,aging,response to drug,skeletal muscle tissue regeneration,canonical glycolysis
Astrocytes EV / Astrocytes cells	P61081	P61081	1.19006	1.19006	0.0158263	0.00843654	12	P61081	UBE2M	NEDD8-conjugating enzyme Ubc12	UBC12_HUMAN	3	128.163	2.28163	Astrocytes EV	Astrocytes cells	nucleoplasm,cytoplasm,cytosol,extracellular exosome	ubiquitin-protein transferase activity,protein binding,ATP binding,NEDD8 transferase activity,ubiquitin protein ligase binding,ubiquitin protein ligase activity	cellular protein modification process,transforming growth factor beta receptor signaling pathway,protein ubiquitination,NIK/NF-kappaB signaling,positive regulation of neuron apoptotic process,post-translational protein modification,protein neddylation
Astrocytes EV / Astrocytes cells	P46777	P46777	1.18786	1.18786	0.00864848	0.0052667	16	P46777	RPL5	60S ribosomal protein L5	RL5_HUMAN	4	127.814	2.27814	Astrocytes EV	Astrocytes cells	nucleus,nucleoplasm,nucleolus,cytoplasm,endoplasmic reticulum,cytosol,focal adhesion,membrane,cytosolic large ribosomal subunit,intracellular ribonucleoprotein complex,macromolecular complex,extracellular exosome	RNA binding,mRNA 3'-UTR binding,structural constituent of ribosome,protein binding,5S rRNA binding,ubiquitin protein ligase binding,mRNA 5'-UTR binding,ubiquitin ligase inhibitor activity,poly(A) RNA binding	ribosomal large subunit assembly,nuclear-transcribed mRNA catabolic process, nonsense-mediated decay,rRNA processing,translation,translational initiation,SRP-dependent cotranslational protein targeting to membrane,positive regulation of gene expression,viral transcription,ribosomal large subunit biogenesis,positive regulation of translation,protein stabilization,regulation of signal transduction …
Astrocytes EV / Astrocytes cells	Q15185	Q15185	1.18087	1.18087	0.0206682	0.0103341	14	Q15185	PTGES3	Prostaglandin E synthase 3	TEBP_HUMAN	2	126.713	2.26713	Astrocytes EV	Astrocytes cells	chromosome, telomeric region,nucleus,nucleoplasm,telomerase holoenzyme complex,cytosol,macromolecular complex,extracellular exosome,cytoplasm	telomerase activity,protein binding,prostaglandin-E synthase activity,unfolded protein binding,Hsp90 protein binding,DNA polymerase binding,chaperone binding	telomere maintenance,prostaglandin biosynthetic process,xenobiotic metabolic process,telomere maintenance via telomerase,signal transduction,cyclooxygenase pathway,positive regulation of phosphorylation,protein stabilization,chaperone mediated protein folding requiring cofactor,chaperone-mediated protein complex assembly,positive regulation of telomerase activity,regulation of cellular response t…
Astrocytes EV / Astrocytes cells	P62937	P62937	1.1794	1.1794	6.41685e-05	9.23637e-05	18	P62937	PPIA	Peptidyl-prolyl cis-trans isomerase A	PPIA_HUMAN	4	126.483	2.26483	Astrocytes EV	Astrocytes cells	extracellular region,extracellular space,nucleus,cytosol,focal adhesion,membrane,vesicle,macromolecular complex,secretory granule lumen,extracellular exosome,ficolin-1-rich granule lumen	RNA binding,peptidyl-prolyl cis-trans isomerase activity,protein binding,cyclosporin A binding,virion binding,unfolded protein binding	protein peptidyl-prolyl isomerization,RNA-dependent DNA biosynthetic process,protein folding,viral life cycle,uncoating of virus,fusion of virus membrane with host plasma membrane,virion assembly,viral release from host cell,entry into host cell,lipid particle organization,interleukin-12-mediated signaling pathway,neutrophil degranulation,regulation of viral genome replication,positive regulation…
Astrocytes EV / Astrocytes cells	Q8NBX0	Q8NBX0	1.17759	1.17759	0.133224	0.0434179	10	Q8NBX0	SCCPDH	Saccharopine dehydrogenase-like oxidoreductase	SCPDL_HUMAN	3	126.199	2.26199	Astrocytes EV	Astrocytes cells	extracellular region,nucleus,mitochondrion,lipid particle,membrane,midbody,platelet alpha granule lumen,plasma membrane	oxidoreductase activity	platelet degranulation,oxidation-reduction process,glycolipid biosynthetic process
Astrocytes EV / Astrocytes cells	P62241	P62241	1.17719	1.17719	0.00543254	0.00353895	14	P62241	RPS8	40S ribosomal protein S8	RS8_HUMAN	5	126.135	2.26135	Astrocytes EV	Astrocytes cells	nucleus,nucleoplasm,endoplasmic reticulum,cytosol,focal adhesion,membrane,cytosolic small ribosomal subunit,intracellular ribonucleoprotein complex,extracellular exosome	RNA binding,structural constituent of ribosome	nuclear-transcribed mRNA catabolic process, nonsense-mediated decay,maturation of SSU-rRNA from tricistronic rRNA transcript (SSU-rRNA, 5.8S rRNA, LSU-rRNA),rRNA processing,translation,translational initiation,SRP-dependent cotranslational protein targeting to membrane,viral transcription
Astrocytes EV / Astrocytes cells	O43175	O43175	1.16586	1.16586	0.00943463	0.00558436	14	O43175	PHGDH	D-3-phosphoglycerate dehydrogenase	SERA_HUMAN	7	124.366	2.24366	Astrocytes EV	Astrocytes cells	cytosol,extracellular exosome	phosphoglycerate dehydrogenase activity,electron carrier activity,L-malate dehydrogenase activity,NAD binding	L-serine biosynthetic process,brain development,electron transport chain
Astrocytes EV / Astrocytes cells	P35625	P35625	1.16548	1.16548	0.000832725	0.000768047	10	P35625	TIMP3	Metalloproteinase inhibitor 3	TIMP3_HUMAN	3	124.308	2.24308	Astrocytes EV	Astrocytes cells	extracellular region,proteinaceous extracellular matrix,basement membrane,extracellular space,nucleus,extracellular matrix,platelet dense granule lumen,extracellular exosome	protease binding,protein binding,metalloendopeptidase inhibitor activity,metal ion binding	platelet degranulation,visual perception,response to organic substance,negative regulation of membrane protein ectodomain proteolysis,negative regulation of ERK1 and ERK2 cascade,cellular response to organic substance,positive regulation of TRAIL-activated apoptotic signaling pathway,negative regulation of metalloendopeptidase activity,response to hormone,negative regulation of endopeptidase acti…
Astrocytes EV / Astrocytes cells	O00483	O00483	1.162	1.162	0.00515318	0.00337622	10	O00483	NDUFA4	Cytochrome c oxidase subunit NDUFA4	NDUA4_HUMAN	1	123.768	2.23768	Astrocytes EV	Astrocytes cells	mitochondrion,mitochondrial inner membrane,mitochondrial respiratory chain complex I,mitochondrial respiratory chain complex IV,extracellular exosome	protein binding,NADH dehydrogenase (ubiquinone) activity,cytochrome-c oxidase activity	mitochondrial electron transport, NADH to ubiquinone,mitochondrial electron transport, cytochrome c to oxygen,hydrogen ion transmembrane transport
Astrocytes EV / Astrocytes cells	P07954	P07954	1.15957	1.15957	0.0172433	0.0090006	14	P07954	FH	Fumarate hydratase, mitochondrial	FUMH_HUMAN	5	123.391	2.23391	Astrocytes EV	Astrocytes cells	cytoplasm,mitochondrion,mitochondrial matrix,tricarboxylic acid cycle enzyme complex,extracellular exosome	fumarate hydratase activity,protein binding	tricarboxylic acid cycle,fumarate metabolic process,malate metabolic process,homeostasis of number of cells within a tissue
Astrocytes EV / Astrocytes cells	P48047	P48047	1.14572	1.14572	0.0492532	0.0196187	14	P48047	ATP5PO	ATP synthase subunit O, mitochondrial	ATPO_HUMAN	4	121.257	2.21257	Astrocytes EV	Astrocytes cells	nucleus,mitochondrion,mitochondrial inner membrane,mitochondrial proton-transporting ATP synthase complex,plasma membrane,extracellular exosome	transporter activity,protein binding,drug binding,ATPase activity,transmembrane transporter activity,proton-transporting ATP synthase activity, rotational mechanism	ATP biosynthetic process,cristae formation,mitochondrial ATP synthesis coupled proton transport,Requires Ontology,hydrogen ion transmembrane transport
Astrocytes EV / Astrocytes cells	P55209	P55209	1.14342	1.14342	0.000274847	0.00030361	16	P55209	NAP1L1	Nucleosome assembly protein 1-like 1	NP1L1_HUMAN	4	120.904	2.20904	Astrocytes EV	Astrocytes cells	nucleus,membrane,melanosome	RNA binding,protein binding	DNA replication,nucleosome assembly,positive regulation of cell proliferation
Astrocytes EV / Astrocytes cells	P38919	P38919	1.12444	1.12444	0.010013	0.00583578	16	P38919	EIF4A3	Eukaryotic initiation factor 4A-III	IF4A3_HUMAN	5	118.018	2.18018	Astrocytes EV	Astrocytes cells	nucleoplasm,nucleolus,cytoplasm,cytosol,membrane,nuclear speck,dendrite,exon-exon junction complex,neuronal cell body,catalytic step 2 spliceosome	RNA binding,mRNA binding,ATP-dependent RNA helicase activity,protein binding,ATP binding,poly(A) binding,selenocysteine insertion sequence binding,RNA stem-loop binding,ribonucleoprotein complex binding	nuclear-transcribed mRNA catabolic process, nonsense-mediated decay,nuclear-transcribed mRNA poly(A) tail shortening,mRNA splicing, via spliceosome,rRNA processing,termination of RNA polymerase II transcription,RNA export from nucleus,mRNA export from nucleus,associative learning,RNA splicing,RNA secondary structure unwinding,response to organic cyclic compound,negative regulation of translation,…
Astrocytes EV / Astrocytes cells	Q99733	Q99733	1.11942	1.11942	0.0299036	0.013244	12	Q99733	NAP1L4	Nucleosome assembly protein 1-like 4	NP1L4_HUMAN	2	117.26	2.1726	Astrocytes EV	Astrocytes cells	nucleus,cytoplasm	RNA binding,protein binding,nucleosome binding,unfolded protein binding	nucleosome assembly
Astrocytes EV / Astrocytes cells	P07108	P07108	1.09971	1.09971	0.00673731	0.00423871	14	P07108	DBI	Acyl-CoA-binding protein	ACBP_HUMAN	2	114.312	2.14312	Astrocytes EV	Astrocytes cells	endoplasmic reticulum lumen,Golgi apparatus,extracellular exosome	lipid binding,benzodiazepine receptor binding,long-chain fatty acyl-CoA binding,protein dimerization activity	acyl-CoA metabolic process,phosphatidylcholine acyl-chain remodeling,protein palmitoylation
Astrocytes EV / Astrocytes cells	P33991	P33991	1.09069	1.09069	0.117104	0.0393801	10	P33991	MCM4	DNA replication licensing factor MCM4	MCM4_HUMAN	3	112.976	2.12976	Astrocytes EV	Astrocytes cells	nuclear chromosome, telomeric region,nucleus,nucleoplasm,membrane,MCM complex	single-stranded DNA binding,protein binding,ATP binding,ATP-dependent DNA helicase activity	G1/S transition of mitotic cell cycle,DNA replication,DNA unwinding involved in DNA replication,DNA replication initiation
Astrocytes EV / Astrocytes cells	P18084	P18084	1.07913	1.07913	0.109648	0.0370038	8	P18084	ITGB5	Integrin beta-5	ITB5_HUMAN	2	111.277	2.11277	Astrocytes EV	Astrocytes cells	plasma membrane,focal adhesion,cell surface,integrin alphav-beta5 complex,receptor complex,phagocytic vesicle,extracellular exosome	virus receptor activity,receptor activity,protein binding	antigen processing and presentation of exogenous peptide antigen via MHC class I, TAP-dependent,muscle contraction,cell-matrix adhesion,transforming growth factor beta receptor signaling pathway,integrin-mediated signaling pathway,extracellular matrix organization,endodermal cell differentiation,stress fiber assembly,viral entry into host cell,epithelial cell-cell adhesion
Astrocytes EV / Astrocytes cells	Q15393	Q15393	1.05042	1.05042	0.0818677	0.0296964	10	Q15393	SF3B3	Splicing factor 3B subunit 3	SF3B3_HUMAN	9	107.113	2.07113	Astrocytes EV	Astrocytes cells	nucleus,nucleoplasm,spliceosomal complex,U12-type spliceosomal complex,nucleolus,small nuclear ribonucleoprotein complex,catalytic step 2 spliceosome	RNA binding,protein binding,macromolecular complex binding	RNA splicing, via transesterification reactions,mRNA splicing, via spliceosome,mRNA processing,RNA splicing,negative regulation of protein catabolic process,macromolecular complex assembly
Astrocytes EV / Astrocytes cells	Q14697	Q14697	1.0415	1.0415	0.000988198	0.000861273	16	Q14697	GANAB	Neutral alpha-glucosidase AB	GANAB_HUMAN	12	105.837	2.05837	Astrocytes EV	Astrocytes cells	endoplasmic reticulum lumen,Golgi apparatus,membrane,glucosidase II complex,melanosome,extracellular exosome	RNA binding,carbohydrate binding,glucan 1,3-alpha-glucosidase activity	carbohydrate metabolic process,protein folding
Astrocytes EV / Astrocytes cells	P09496	P09496	1.03175	1.03175	0.082682	0.029923	12	P09496	CLTA	Clathrin light chain A	CLCA_HUMAN	2	104.451	2.04451	Astrocytes EV	Astrocytes cells	spindle,cytosol,plasma membrane,membrane,clathrin coat,clathrin vesicle coat,clathrin coat of trans-Golgi network vesicle,clathrin coat of coated pit,synaptic vesicle membrane,cytoplasmic vesicle,trans-Golgi network membrane,endolysosome membrane,clathrin-coated endocytic vesicle,clathrin complex,postsynaptic endocytic zone cytoplasmic component	molecular_function,structural molecule activity,protein binding,clathrin heavy chain binding,peptide binding,GTPase binding	intracellular protein transport,microtubule-based movement,cell cycle,antigen processing and presentation of exogenous peptide antigen via MHC class II,low-density lipoprotein particle receptor catabolic process,low-density lipoprotein particle clearance,clathrin coat assembly,cell division,membrane organization,clathrin-dependent endocytosis
Astrocytes EV / Astrocytes cells	P83731	P83731	1.01772	1.01772	0.0158518	0.00843654	14	P83731	RPL24	60S ribosomal protein L24	RL24_HUMAN	3	102.472	2.02472	Astrocytes EV	Astrocytes cells	cytoplasm,endoplasmic reticulum,cytosol,membrane,cytosolic large ribosomal subunit,polysomal ribosome,extracellular exosome	RNA binding,structural constituent of ribosome,protein binding,cadherin binding,poly(A) RNA binding	ribosomal large subunit assembly,nuclear-transcribed mRNA catabolic process, nonsense-mediated decay,cytoplasmic translation,rRNA processing,translation,translational initiation,SRP-dependent cotranslational protein targeting to membrane,viral transcription,assembly of large subunit precursor of preribosome
Astrocytes EV / Astrocytes cells	Q9UKD2	Q9UKD2	1.01705	1.01705	0.11344	0.0382157	12	Q9UKD2	MRTO4	mRNA turnover protein 4 homolog	MRT4_HUMAN	3	102.378	2.02378	Astrocytes EV	Astrocytes cells	nucleolus,cytoplasm,cytosolic large ribosomal subunit	RNA binding,protein binding,structural constituent of ribosome	ribosomal large subunit assembly,nuclear-transcribed mRNA catabolic process,rRNA processing,cytoplasmic translation
Astrocytes EV / Astrocytes cells	Q96A72	Q96A72	1.01147	1.01147	0.0225047	0.0107468	16	Q96A72	MAGOHB	Protein mago nashi homolog 2	MGN2_HUMAN	3	101.596	2.01596	Astrocytes EV	Astrocytes cells	nucleoplasm,exon-exon junction complex,neuronal cell body,catalytic step 2 spliceosome	RNA binding,protein binding	nuclear-transcribed mRNA catabolic process, nonsense-mediated decay,mRNA splicing, via spliceosome,termination of RNA polymerase II transcription,RNA export from nucleus,mRNA export from nucleus,RNA splicing,mRNA 3'-end processing
Astrocytes EV / Astrocytes cells	P05387	P05387	1.00178	1.00178	4.4859e-05	6.85282e-05	16	P05387	RPLP2	60S acidic ribosomal protein P2	RLA2_HUMAN	4	100.246	2.00246	Astrocytes EV	Astrocytes cells	cytosol,focal adhesion,membrane,cytosolic large ribosomal subunit,extracellular exosome	structural constituent of ribosome,protein binding	nuclear-transcribed mRNA catabolic process, nonsense-mediated decay,cytoplasmic translation,rRNA processing,translation,translational initiation,translational elongation,SRP-dependent cotranslational protein targeting to membrane,viral transcription
Astrocytes EV / Astrocytes cells	O75369	O75369	1.00158	1.00158	0.00076282	0.00071047	16	O75369	FLNB	Filamin-B	FLNB_HUMAN	29	100.22	2.0022	Astrocytes EV	Astrocytes cells	stress fiber,cytoplasm,cytosol,plasma membrane,brush border,focal adhesion,cell cortex,actin cytoskeleton,integral component of membrane,Z disc,phagocytic vesicle,extracellular exosome	RNA binding,actin binding,protein binding,identical protein binding,cadherin binding	keratinocyte development,epithelial cell morphogenesis,cytoskeletal anchoring at plasma membrane,signal transduction,skeletal muscle tissue development,actin cytoskeleton organization,cellular response to interferon-gamma
Astrocytes EV / Astrocytes cells	Q14517	Q14517	0.984902	0.984902	0.0750932	0.0279212	10	Q14517	FAT1	Protocadherin Fat 1	FAT1_HUMAN	15	97.9179	1.97918	Astrocytes EV	Astrocytes cells	nucleus,plasma membrane,integral component of plasma membrane,cell-cell junction,focal adhesion,lamellipodium,filopodium,perinuclear region of cytoplasm,extracellular exosome	calcium ion binding,protein binding	actin filament organization,cell adhesion,homophilic cell adhesion via plasma membrane adhesion molecules,establishment or maintenance of cell polarity,cell-cell signaling,anatomical structure morphogenesis,cell migration,cell-cell adhesion
Astrocytes EV / Astrocytes cells	P12532;P17540	P12532;P17540	0.984363	0.984363	0.022384	0.0107398	10	P12532;P17540	CKMT1A;CKMT2	Creatine kinase U-type, mitochondrial;Creatine kinase S-type, mitochondrial	KCRU_HUMAN;KCRS_HUMAN	1	97.844	1.97844	Astrocytes EV	Astrocytes cells	mitochondrion,mitochondrial inner membrane,extracellular exosome;mitochondrion,mitochondrial inner membrane	creatine kinase activity,ATP binding;creatine kinase activity,ATP binding	creatine metabolic process,phosphorylation;creatine metabolic process,muscle contraction,phosphorylation
Astrocytes EV / Astrocytes cells	Q9HDC9	Q9HDC9	0.979605	0.979605	0.0391245	0.0162662	12	Q9HDC9	APMAP	Adipocyte plasma membrane-associated protein	APMAP_HUMAN	5	97.1925	1.97192	Astrocytes EV	Astrocytes cells	endoplasmic reticulum,cell surface,membrane,integral component of membrane,extracellular exosome	arylesterase activity,strictosidine synthase activity,hydrolase activity, acting on ester bonds	biological_process,biosynthetic process
Astrocytes EV / Astrocytes cells	P49189	P49189	0.972969	0.972969	0.00418724	0.00283123	14	P49189	ALDH9A1	4-trimethylaminobutyraldehyde dehydrogenase	AL9A1_HUMAN	9	96.2875	1.96288	Astrocytes EV	Astrocytes cells	cytoplasm,cytosol,extracellular exosome	3-chloroallyl aldehyde dehydrogenase activity,aldehyde dehydrogenase (NAD) activity,aminobutyraldehyde dehydrogenase activity,1-pyrroline dehydrogenase activity,4-trimethylammoniobutyraldehyde dehydrogenase activity	cellular aldehyde metabolic process,neurotransmitter biosynthetic process,hormone metabolic process,carnitine biosynthetic process,oxidation-reduction process
Astrocytes EV / Astrocytes cells	Q8NBJ5	Q8NBJ5	0.968958	0.968958	0.0149203	0.00803074	12	Q8NBJ5	COLGALT1	Procollagen galactosyltransferase 1	GT251_HUMAN	4	95.7427	1.95743	Astrocytes EV	Astrocytes cells	endoplasmic reticulum lumen,membrane	procollagen galactosyltransferase activity	positive regulation of collagen fibril organization
Astrocytes EV / Astrocytes cells	P0C0S5;Q71UI9	P0C0S5;Q71UI9	0.961172	0.961172	0.00185528	0.00146877	14	P0C0S5;Q71UI9	H2AZ1;H2AZ2	Histone H2A.Z;Histone H2A.V	H2AZ_HUMAN;H2AV_HUMAN	1	94.689	1.94689	Astrocytes EV	Astrocytes cells	nucleosome,nucleus,nuclear euchromatin,nuclear heterochromatin,extracellular exosome,Barr body,nuclear chromatin;nucleosome,nuclear chromatin,nucleus,extracellular exosome	RNA polymerase II core promoter proximal region sequence-specific DNA binding,RNA polymerase II core promoter sequence-specific DNA binding,RNA polymerase II distal enhancer sequence-specific DNA binding,protein binding,chromatin DNA binding,nucleosomal DNA binding,protein heterodimerization activity,DNA binding;molecular_function,DNA binding,protein heterodimerization activity	chromatin silencing,positive regulation of transcription from RNA polymerase II promoter,cellular response to estradiol stimulus,chromatin organization;chromatin silencing,biological_process,chromatin organization
Astrocytes EV / Astrocytes cells	P61077;P62837	P61077;P62837	0.955873	0.955873	0.0252116	0.011712	14	P61077;P62837	UBE2D3;UBE2D2	Ubiquitin-conjugating enzyme E2 D3;Ubiquitin-conjugating enzyme E2 D2	UB2D3_HUMAN;UB2D2_HUMAN	1	93.9753	1.93975	Astrocytes EV	Astrocytes cells	nucleoplasm,cytosol,plasma membrane,endosome membrane,extracellular exosome;ubiquitin ligase complex,nucleoplasm,cytosol,extracellular exosome	ubiquitin-protein transferase activity,protein binding,ATP binding,ubiquitin conjugating enzyme activity;ubiquitin-protein transferase activity,protein binding,ATP binding,ubiquitin conjugating enzyme activity	negative regulation of transcription from RNA polymerase II promoter,protein polyubiquitination,MyD88-independent toll-like receptor signaling pathway,DNA repair,cellular protein modification process,ubiquitin-dependent protein catabolic process,protein monoubiquitination,apoptotic process,protein ubiquitination,BMP signaling pathway,TRIF-dependent toll-like receptor signaling pathway,proteasome-…
Astrocytes EV / Astrocytes cells	O14979	O14979	0.947377	0.947377	0.0152149	0.00815438	12	O14979	HNRNPDL	Heterogeneous nuclear ribonucleoprotein D-like	HNRDL_HUMAN	4	92.8363	1.92836	Astrocytes EV	Astrocytes cells	nucleoplasm,cytosol,extracellular exosome	DNA binding,RNA binding,protein binding	transcription, DNA-templated,regulation of transcription, DNA-templated,interleukin-12-mediated signaling pathway
Astrocytes EV / Astrocytes cells	P16278	P16278	0.9452	0.9452	0.036493	0.01544	10	P16278	GLB1	Beta-galactosidase	BGAL_HUMAN	2	92.5455	1.92546	Astrocytes EV	Astrocytes cells	extracellular region,cytoplasm,vacuole,Golgi apparatus,azurophil granule lumen,lysosomal lumen,intracellular membrane-bounded organelle,perinuclear region of cytoplasm,extracellular exosome,ficolin-1-rich granule lumen	exo-alpha-sialidase activity,beta-galactosidase activity,protein binding,galactoside binding	glycosaminoglycan catabolic process,glycosphingolipid metabolic process,galactose catabolic process,keratan sulfate catabolic process,neutrophil degranulation,cellular carbohydrate metabolic process,response to cortisone,response to Thyroglobulin triiodothyronine
Astrocytes EV / Astrocytes cells	P00491	P00491	0.937577	0.937577	0.0255315	0.0118317	14	P00491	PNP	Purine nucleoside phosphorylase	PNPH_HUMAN	3	91.5309	1.91531	Astrocytes EV	Astrocytes cells	extracellular region,intracellular,nucleus,cytoplasm,cytosol,cytoskeleton,secretory granule lumen,extracellular exosome,ficolin-1-rich granule lumen	nucleoside binding,purine nucleobase binding,purine-nucleoside phosphorylase activity,drug binding,phosphate ion binding	nucleobase-containing compound metabolic process,inosine catabolic process,purine nucleotide catabolic process,nicotinamide riboside catabolic process,immune response,NAD biosynthesis via nicotinamide riboside salvage pathway,urate biosynthetic process,positive regulation of T cell proliferation,response to drug,purine-containing compound salvage,neutrophil degranulation,positive regulation of al…
Astrocytes EV / Astrocytes cells	P06756	P06756	0.91382	0.91382	0.0227199	0.010819	12	P06756	ITGAV	Integrin alpha-V	ITAV_HUMAN	6	88.4028	1.88403	Astrocytes EV	Astrocytes cells	cytosol,plasma membrane,integral component of plasma membrane,focal adhesion,integrin complex,external side of plasma membrane,cell surface,membrane,lamellipodium membrane,filopodium membrane,microvillus membrane,ruffle membrane,integrin alphav-beta3 complex,integrin alphav-beta5 complex,integrin alphav-beta6 complex,integrin alphav-beta8 complex,specific granule membrane,alphav-beta3 integrin-PK…	virus receptor activity,fibronectin binding,protease binding,integrin binding,voltage-gated calcium channel activity,protein binding,coreceptor activity,peptide binding,metal ion binding,transforming growth factor beta binding,extracellular matrix binding,extracellular matrix protein binding,opsonin binding,protein kinase C binding,fibroblast growth factor binding,C-X3-C chemokine binding,insulin…	angiogenesis,vasculogenesis,antigen processing and presentation of exogenous peptide antigen via MHC class I, TAP-dependent,cell adhesion,cell-matrix adhesion,positive regulation of cytosolic calcium ion concentration,integrin-mediated signaling pathway,positive regulation of cell proliferation,negative regulation of macrophage derived foam cell differentiation,negative regulation of lipid storag…
Astrocytes EV / Astrocytes cells	P13647	P13647	0.908641	0.908641	0.0290033	0.0131205	18	P13647	KRT5	Keratin, type II cytoskeletal 5	K2C5_HUMAN	13	87.7276	1.87728	Astrocytes EV	Astrocytes cells	nucleus,cytoplasm,mitochondrion,cytosol,intermediate filament,plasma membrane,membrane,keratin filament,extracellular exosome	structural constituent of cytoskeleton,protein binding,scaffold protein binding	cytoskeleton organization,epidermis development,keratinization,hemidesmosome assembly,cornification
Astrocytes EV / Astrocytes cells	P39687	P39687	0.906642	0.906642	5.36918e-06	1.17258e-05	16	P39687	ANP32A	Acidic leucine-rich nuclear phosphoprotein 32 family member A	AN32A_HUMAN	4	87.4677	1.87468	Astrocytes EV	Astrocytes cells	nucleus,nucleoplasm,cytoplasm,endoplasmic reticulum,perinuclear region of cytoplasm	RNA binding,protein binding,histone binding	transcription, DNA-templated,regulation of transcription, DNA-templated,nucleocytoplasmic transport,intracellular signal transduction,regulation of apoptotic process,regulation of mRNA stability,nucleosome assembly,histone exchange,chromatin remodeling
Astrocytes EV / Astrocytes cells	P25788	P25788	0.905923	0.905923	0.104382	0.0355867	10	P25788	PSMA3	Proteasome subunit alpha type-3	PSA3_HUMAN	4	87.3743	1.87374	Astrocytes EV	Astrocytes cells	proteasome complex,nucleus,nucleoplasm,cytoplasm,cytosol,proteasome core complex,proteasome core complex, alpha-subunit complex,synapse,extracellular exosome	threonine-type endopeptidase activity,protein binding,endopeptidase activity	MAPK cascade,protein polyubiquitination,stimulatory C-type lectin receptor signaling pathway,antigen processing and presentation of exogenous peptide antigen via MHC class I, TAP-dependent,regulation of cellular amino acid metabolic process,negative regulation of G2/M transition of mitotic cell cycle,viral process,protein deubiquitination,anaphase-promoting complex-dependent catabolic process,SCF…
Astrocytes EV / Astrocytes cells	Q16629	Q16629	0.888318	0.888318	0.061727	0.0236454	14	Q16629	SRSF7	Serine/arginine-rich splicing factor 7	SRSF7_HUMAN	2	85.1016	1.85102	Astrocytes EV	Astrocytes cells	nucleus,nucleoplasm,cytoplasm,extracellular exosome	RNA binding,protein binding,zinc ion binding,protein domain specific binding	mRNA splicing, via spliceosome,termination of RNA polymerase II transcription,mRNA processing,RNA export from nucleus,mRNA export from nucleus,RNA splicing,mRNA 3'-end processing,negative regulation of mRNA splicing, via spliceosome,cellular response to leukemia inhibitory factor
Astrocytes EV / Astrocytes cells	P46940	P46940	0.885485	0.885485	0.00554994	0.00356987	14	P46940	IQGAP1	Ras GTPase-activating-like protein IQGAP1	IQGA1_HUMAN	25	84.7386	1.84739	Astrocytes EV	Astrocytes cells	ruffle,nucleus,cytoplasm,cytosol,microtubule,actin filament,plasma membrane,focal adhesion,lateral plasma membrane,axon,growth cone,midbody,secretory granule membrane,extrinsic component of cytoplasmic side of plasma membrane,slit diaphragm,cytoplasmic ribonucleoprotein granule,neuron projection,membrane raft,extracellular exosome,actin cytoskeleton,microtubule cytoskeleton	GTPase inhibitor activity,GTPase activator activity,calcium ion binding,protein binding,calmodulin binding,phosphatidylinositol-3,4,5-trisphosphate binding,protein kinase binding,protein phosphatase binding,protein domain specific binding,protein serine/threonine kinase activator activity,S100 protein binding,cadherin binding,Rac GTPase binding,mitogen-activated protein kinase binding	regulation of cytokine production,signal transduction,epidermal growth factor receptor signaling pathway,regulation of mitotic cell cycle,fibroblast growth factor receptor signaling pathway,negative regulation of GTPase activity,negative regulation of dephosphorylation,cellular response to platelet-derived growth factor stimulus,neutrophil degranulation,positive regulation of MAP kinase activity,…
Astrocytes EV / Astrocytes cells	Q99832	Q99832	0.884614	0.884614	0.0670117	0.0253126	10	Q99832	CCT7	T-complex protein 1 subunit eta	TCPH_HUMAN	6	84.6271	1.84627	Astrocytes EV	Astrocytes cells	zona pellucida receptor complex,cytoplasm,mitochondrion,cytosol,chaperonin-containing T-complex,microtubule,cell body,extracellular exosome	protein binding,ATP binding,identical protein binding,protein binding involved in protein folding,unfolded protein binding	protein folding,'de novo' protein folding,binding of sperm to zona pellucida,positive regulation of telomere maintenance via telomerase,protein stabilization,chaperone-mediated protein folding,toxin transport,positive regulation of establishment of protein localization to telomere,positive regulation of protein localization to Cajal body,positive regulation of telomerase RNA localization to Cajal…
Astrocytes EV / Astrocytes cells	O94905	O94905	0.861768	0.861768	0.027595	0.0126339	14	O94905	ERLIN2	Erlin-2	ERLN2_HUMAN	5	81.7264	1.81726	Astrocytes EV	Astrocytes cells	endoplasmic reticulum,endoplasmic reticulum membrane,cytosol,plasma membrane,integral component of membrane,membrane raft,extracellular exosome	protein tyrosine kinase activity,protein binding,cholesterol binding,ubiquitin protein ligase binding	cholesterol metabolic process,peptidyl-tyrosine phosphorylation,ER-associated ubiquitin-dependent protein catabolic process,SREBP signaling pathway,negative regulation of cholesterol biosynthetic process,negative regulation of fatty acid biosynthetic process,transmembrane transport
Astrocytes EV / Astrocytes cells	Q02818	Q02818	0.855451	0.855451	0.000444511	0.000439881	18	Q02818	NUCB1	Nucleobindin-1	NUCB1_HUMAN	8	80.9325	1.80932	Astrocytes EV	Astrocytes cells	extracellular space,nucleus,early endosome,endoplasmic reticulum lumen,rough endoplasmic reticulum,endoplasmic reticulum-Golgi intermediate compartment,Golgi-associated vesicle,cis-Golgi network,trans-Golgi network,membrane,Golgi cisterna membrane,extracellular exosome,extrinsic component of Golgi membrane,lumenal side of Golgi membrane	G-protein alpha-subunit binding,DNA binding,calcium ion binding,protein binding	post-translational protein modification,cellular protein metabolic process,response to cisplatin,regulation of protein targeting
Astrocytes EV / Astrocytes cells	Q14974	Q14974	0.852909	0.852909	0.014031	0.00765244	14	Q14974	KPNB1	Importin subunit beta-1	IMB1_HUMAN	6	80.6139	1.80614	Astrocytes EV	Astrocytes cells	extracellular region,nuclear envelope,nuclear pore,nucleoplasm,cytoplasm,cytosol,membrane,nuclear membrane,nuclear periphery,specific granule lumen,host cell,extracellular exosome,endoplasmic reticulum tubular network,ficolin-1-rich granule lumen	RNA binding,protein binding,nuclear localization sequence binding,zinc ion binding,Ran GTPase binding,protein transporter activity,enzyme binding,protein domain specific binding,Hsp90 protein binding	protein import into nucleus, translocation,apoptotic DNA fragmentation,protein import into nucleus,NLS-bearing protein import into nucleus,ribosomal protein import into nucleus,mitotic chromosome movement towards spindle pole,mitotic metaphase plate congression,modulation by virus of host process,astral microtubule organization,Ran protein signal transduction,establishment of mitotic spindle loca…
Astrocytes EV / Astrocytes cells	Q6P2Q9	Q6P2Q9	0.852297	0.852297	0.0215117	0.0105219	12	Q6P2Q9	PRPF8	Pre-mRNA-processing-splicing factor 8	PRP8_HUMAN	8	80.5373	1.80537	Astrocytes EV	Astrocytes cells	nucleus,nucleoplasm,U5 snRNP,membrane,nuclear speck,U4/U6 x U5 tri-snRNP complex,U2-type catalytic step 2 spliceosome,catalytic step 2 spliceosome	second spliceosomal transesterification activity,RNA binding,protein binding,U6 snRNA binding,U1 snRNA binding,U2 snRNA binding,U5 snRNA binding,K63-linked polyubiquitin binding,pre-mRNA intronic binding	spliceosomal tri-snRNP complex assembly,RNA splicing, via transesterification reactions,mRNA splicing, via spliceosome,mRNA processing,RNA splicing,cellular response to lipopolysaccharide,cellular response to tumor necrosis factor
Astrocytes EV / Astrocytes cells	P05089	P05089	0.840334	0.840334	0.0183613	0.00942878	12	P05089	ARG1	Arginase-1	ARGI1_HUMAN	5	79.0465	1.79046	Astrocytes EV	Astrocytes cells	extracellular region,extracellular space,nucleus,cytoplasm,mitochondrial outer membrane,cytosol,azurophil granule lumen,specific granule lumen,neuron projection,neuronal cell body,extracellular exosome	arginase activity,manganese ion binding	urea cycle,liver development,positive regulation of endothelial cell proliferation,adaptive immune response,arginine catabolic process,aging,response to herbicide,response to manganese ion,response to zinc ion,response to selenium ion,regulation of L-arginine import,response to amine,arginine catabolic process to ornithine,lung development,collagen biosynthetic process,response to vitamin A,respo…
Astrocytes EV / Astrocytes cells	Q00610	Q00610	0.835034	0.835034	0.00155831	0.0012653	16	Q00610	CLTC	Clathrin heavy chain 1	CLH1_HUMAN	29	78.3899	1.7839	Astrocytes EV	Astrocytes cells	lysosome,endosome,spindle,cytosol,plasma membrane,focal adhesion,membrane,clathrin coat,clathrin coat of trans-Golgi network vesicle,clathrin coat of coated pit,clathrin-coated vesicle,clathrin-coated endocytic vesicle membrane,trans-Golgi network membrane,endolysosome membrane,melanosome,intracellular membrane-bounded organelle,clathrin-coated endocytic vesicle,extracellular exosome,clathrin com…	RNA binding,double-stranded RNA binding,structural molecule activity,protein binding,protein kinase binding,clathrin light chain binding,low-density lipoprotein particle receptor binding,disordered domain specific binding,ubiquitin-specific protease binding	mitotic cell cycle,osteoblast differentiation,intracellular protein transport,receptor-mediated endocytosis,autophagy,microtubule-based movement,antigen processing and presentation of exogenous peptide antigen via MHC class II,receptor internalization,low-density lipoprotein particle receptor catabolic process,transferrin transport,low-density lipoprotein particle clearance,retrograde transport, …
Astrocytes EV / Astrocytes cells	O00571	O00571	0.829443	0.829443	0.0377286	0.0158322	14	O00571	DDX3X	ATP-dependent RNA helicase DDX3X	DDX3X_HUMAN	7	77.6999	1.777	Astrocytes EV	Astrocytes cells	extracellular region,nucleus,nucleolus,cytoplasm,mitochondrial outer membrane,cytosol,cytoplasmic stress granule,nuclear speck,secretory granule lumen,extracellular exosome,ficolin-1-rich granule lumen,eukaryotic translation initiation factor 3 complex,cytosolic small ribosomal subunit,cytoplasmic ribonucleoprotein granule	DNA binding,RNA binding,GTPase activity,ATP-dependent DNA helicase activity,ATP-dependent RNA helicase activity,protein binding,ATP binding,transcription factor binding,poly(A) binding,eukaryotic initiation factor 4E binding,ATPase activity,nucleoside-triphosphatase activity,translation initiation factor binding,RNA strand annealing activity,RNA stem-loop binding,ribosomal small subunit binding,C…	transcription, DNA-templated,translational initiation,chromosome segregation,extrinsic apoptotic signaling pathway via death domain receptors,response to virus,RNA secondary structure unwinding,positive regulation of gene expression,viral process,Wnt signaling pathway,negative regulation of translation,positive regulation of cell growth,negative regulation of cell growth,negative regulation of pr…
Astrocytes EV / Astrocytes cells	P26006	P26006	0.812486	0.812486	0.000200876	0.000231312	18	P26006	ITGA3	Integrin alpha-3	ITA3_HUMAN	9	75.6235	1.75624	Astrocytes EV	Astrocytes cells	plasma membrane,focal adhesion,integrin complex,external side of plasma membrane,cell surface,basolateral plasma membrane,growth cone,filopodium membrane,integrin alpha3-beta1 complex,receptor complex,perinuclear region of cytoplasm,excitatory synapse,extracellular exosome,invadopodium membrane,cell periphery,synaptic membrane	fibronectin binding,protease binding,integrin binding,protein binding,collagen binding,protein domain specific binding,laminin binding,metal ion binding,protein heterodimerization activity	neuron migration,cell-matrix adhesion,integrin-mediated signaling pathway,heart development,memory,positive regulation of gene expression,positive regulation of epithelial cell migration,positive regulation of cell-substrate adhesion,positive regulation of neuron projection development,regulation of transforming growth factor beta receptor signaling pathway,regulation of Wnt signaling pathway,ext…
Astrocytes EV / Astrocytes cells	P61313	P61313	0.798012	0.798012	0.00104745	0.000904619	16	P61313	RPL15	60S ribosomal protein L15	RL15_HUMAN	2	73.8703	1.7387	Astrocytes EV	Astrocytes cells	nucleus,cytosol,ribosome,membrane,cytosolic large ribosomal subunit,A band,extracellular exosome	RNA binding,structural constituent of ribosome,protein binding,cadherin binding,poly(A) RNA binding	nuclear-transcribed mRNA catabolic process, nonsense-mediated decay,cytoplasmic translation,rRNA processing,translation,translational initiation,SRP-dependent cotranslational protein targeting to membrane,viral transcription,response to ethanol
Astrocytes EV / Astrocytes cells	P08758	P08758	0.777595	0.777595	0.0181365	0.00935889	16	P08758	ANXA5	Annexin A5	ANXA5_HUMAN	5	71.4271	1.71427	Astrocytes EV	Astrocytes cells	extracellular region,intracellular,cytoplasm,cytosol,focal adhesion,external side of plasma membrane,membrane,extracellular exosome,endothelial microparticle	phospholipase inhibitor activity,calcium ion binding,protein binding,phospholipid binding,calcium-dependent phospholipid binding	platelet degranulation,signal transduction,blood coagulation,response to organic substance,negative regulation of apoptotic process,negative regulation of catalytic activity,negative regulation of coagulation
Astrocytes EV / Astrocytes cells	Q01813	Q01813	0.757859	0.757859	0.080258	0.029325	12	Q01813	PFKP	ATP-dependent 6-phosphofructokinase, platelet type	PFKAP_HUMAN	7	69.0979	1.69098	Astrocytes EV	Astrocytes cells	nucleus,cytoplasm,cytosol,membrane,extracellular exosome	6-phosphofructokinase activity,ATP binding,cadherin binding,metal ion binding	fructose 6-phosphate metabolic process,canonical glycolysis,cellular response to leukemia inhibitory factor
Astrocytes EV / Astrocytes cells	O60888	O60888	0.745242	0.745242	0.0678505	0.0255786	18	O60888	CUTA	Protein CutA	CUTA_HUMAN	2	67.6256	1.67626	Astrocytes EV	Astrocytes cells	membrane,extracellular exosome	copper ion binding,protein binding,enzyme binding	protein localization,response to metal ion
Astrocytes EV / Astrocytes cells	Q13151	Q13151	0.729739	0.729739	0.0213335	0.0105141	10	Q13151	HNRNPA0	Heterogeneous nuclear ribonucleoprotein A0	ROA0_HUMAN	2	65.8339	1.65834	Astrocytes EV	Astrocytes cells	nucleus,nucleoplasm,intracellular ribonucleoprotein complex	RNA binding,AU-rich element binding,protein kinase binding	mRNA splicing, via spliceosome,mRNA processing,inflammatory response,RNA metabolic process,response to lipopolysaccharide,3'-UTR-mediated mRNA stabilization
Astrocytes EV / Astrocytes cells	O14818	O14818	0.718691	0.718691	0.0120064	0.00676919	12	O14818	PSMA7	Proteasome subunit alpha type-7	PSA7_HUMAN	3	64.5688	1.64569	Astrocytes EV	Astrocytes cells	proteasome complex,nucleus,nucleoplasm,cytosol,proteasome core complex,proteasome core complex, alpha-subunit complex,extracellular exosome,postsynapse,cytoplasm	threonine-type endopeptidase activity,protein binding,identical protein binding,endopeptidase activity	MAPK cascade,protein polyubiquitination,stimulatory C-type lectin receptor signaling pathway,antigen processing and presentation of exogenous peptide antigen via MHC class I, TAP-dependent,regulation of cellular amino acid metabolic process,negative regulation of G2/M transition of mitotic cell cycle,viral process,protein deubiquitination,anaphase-promoting complex-dependent catabolic process,SCF…
Astrocytes EV / Astrocytes cells	Q04695	Q04695	0.709809	0.709809	0.0765477	0.028351	18	Q04695	KRT17	Keratin, type I cytoskeletal 17	K1C17_HUMAN	8	63.5588	1.63559	Astrocytes EV	Astrocytes cells	cytosol,intermediate filament,intermediate filament cytoskeleton,extracellular exosome,cell periphery	structural constituent of cytoskeleton,protein binding,MHC class II receptor activity,MHC class II protein binding	signal transduction,epidermis development,positive regulation of cell growth,hair follicle morphogenesis,keratinization,intermediate filament organization,positive regulation of translation,positive regulation of hair follicle development,cornification
Astrocytes EV / Astrocytes cells	P54578	P54578	0.708685	0.708685	0.0296158	0.0132232	10	P54578	USP14	Ubiquitin carboxyl-terminal hydrolase 14	UBP14_HUMAN	4	63.4314	1.63431	Astrocytes EV	Astrocytes cells	proteasome complex,nucleus,cytosol,plasma membrane,cell surface,cytoplasmic vesicle,synapse,extracellular exosome	cysteine-type endopeptidase activity,thiol-dependent ubiquitin-specific protease activity,endopeptidase inhibitor activity,protein binding,tRNA guanylyltransferase activity,thiol-dependent ubiquitinyl hydrolase activity,proteasome binding	ubiquitin-dependent protein catabolic process,chemical synaptic transmission,negative regulation of endopeptidase activity,protein deubiquitination,innate immune response,regulation of chemotaxis,regulation of proteasomal protein catabolic process,Requires Ontology,negative regulation of ER-associated ubiquitin-dependent protein catabolic process
Astrocytes EV / Astrocytes cells	P61160	P61160	0.70173	0.70173	0.0808045	0.0294116	12	P61160	ACTR2	Actin-related protein 2	ARP2_HUMAN	5	62.6454	1.62645	Astrocytes EV	Astrocytes cells	extracellular region,cytoplasm,cytosol,Arp2/3 protein complex,focal adhesion,postsynaptic density,actin cytoskeleton,membrane,lamellipodium,actin cap,azurophil granule lumen,Requires Ontology,extracellular exosome,invadopodium,ficolin-1-rich granule lumen	structural constituent of cytoskeleton,ATP binding,actin filament binding	establishment or maintenance of cell polarity,associative learning,asymmetric cell division,meiotic chromosome movement towards spindle pole,cytosolic transport,meiotic cytokinesis,Arp2/3 complex-mediated actin nucleation,response to immobilization stress,cellular response to trichostatin A,Fc-gamma receptor signaling pathway involved in phagocytosis,neutrophil degranulation,response to ethanol,e…
Astrocytes EV / Astrocytes cells	P17858	P17858	0.696448	0.696448	0.101258	0.0347904	10	P17858	PFKL	ATP-dependent 6-phosphofructokinase, liver type	PFKAL_HUMAN	6	62.051	1.62051	Astrocytes EV	Astrocytes cells	extracellular region,cytosol,6-phosphofructokinase complex,membrane,secretory granule lumen,extracellular exosome,ficolin-1-rich granule lumen	6-phosphofructokinase activity,protein binding,ATP binding,kinase binding,identical protein binding,metal ion binding,fructose binding,fructose-6-phosphate binding	fructose 6-phosphate metabolic process,glycolytic process,response to glucose,fructose 1,6-bisphosphate metabolic process,neutrophil degranulation,negative regulation of insulin secretion,protein oligomerization,protein homotetramerization,canonical glycolysis
Astrocytes EV / Astrocytes cells	P04899	P04899	0.686654	0.686654	0.037747	0.0158322	12	P04899	GNAI2	Guanine nucleotide-binding protein G(i) subunit alpha-2	GNAI2_HUMAN	5	60.9546	1.60955	Astrocytes EV	Astrocytes cells	nucleoplasm,cytoplasm,centrosome,cytosol,heterotrimeric G-protein complex,plasma membrane,membrane,dendrite,midbody,cell body,membrane raft,extracellular exosome,extracellular vesicle	G-protein coupled receptor binding,GTPase activity,signal transducer activity,protein binding,GTP binding,G-protein beta/gamma-subunit complex binding,metal ion binding	activation of MAPKK activity,adenosine receptor signaling pathway,protein folding,cell cycle,signal transduction,G-protein coupled receptor signaling pathway,adenylate cyclase-inhibiting G-protein coupled receptor signaling pathway,negative regulation of adenylate cyclase activity,G-protein coupled acetylcholine receptor signaling pathway,gamma-aminobutyric acid signaling pathway,response to nutr…
Astrocytes EV / Astrocytes cells	P50991	P50991	0.685991	0.685991	0.0655248	0.0248497	14	P50991	CCT4	T-complex protein 1 subunit delta	TCPD_HUMAN	10	60.8806	1.60881	Astrocytes EV	Astrocytes cells	zona pellucida receptor complex,nucleoplasm,centrosome,cytosol,chaperonin-containing T-complex,microtubule,melanosome,cell projection,cell body,extracellular exosome	RNA binding,protein binding,ATP binding,protein binding involved in protein folding,unfolded protein binding	protein folding,'de novo' protein folding,binding of sperm to zona pellucida,positive regulation of telomere maintenance via telomerase,protein stabilization,positive regulation of telomerase activity,chaperone-mediated protein folding,scaRNA localization to Cajal body,toxin transport,positive regulation of establishment of protein localization to telomere,positive regulation of protein localizat…
Astrocytes EV / Astrocytes cells	Q15233	Q15233	0.672954	0.672954	0.0336079	0.0144469	16	Q15233	NONO	Non-POU domain-containing octamer-binding protein	NONO_HUMAN	8	59.4334	1.59433	Astrocytes EV	Astrocytes cells	nucleus,nucleoplasm,nucleolus,membrane,nuclear matrix,nuclear speck,paraspeckles,RNA polymerase II transcription factor complex	transcription regulatory region sequence-specific DNA binding,RNA polymerase II distal enhancer sequence-specific DNA binding,core promoter binding,chromatin binding,RNA binding,protein binding,identical protein binding,nucleic acid binding	mRNA splicing, via spliceosome,activation of innate immune response,DNA repair,DNA recombination,transcription, DNA-templated,regulation of transcription, DNA-templated,mRNA processing,circadian rhythm,RNA splicing,regulation of circadian rhythm,innate immune response,negative regulation of transcription, DNA-templated,negative regulation of oxidative stress-induced neuron intrinsic apoptotic sig…
Astrocytes EV / Astrocytes cells	P14314	P14314	0.671884	0.671884	0.0354452	0.0151339	12	P14314	PRKCSH	Glucosidase 2 subunit beta	GLU2B_HUMAN	6	59.3152	1.59315	Astrocytes EV	Astrocytes cells	intracellular,endoplasmic reticulum,endoplasmic reticulum lumen	protein kinase C binding,calcium ion binding,ion channel binding,phosphoprotein binding	protein folding,N-glycan processing,intracellular signal transduction,post-translational protein modification,cellular protein metabolic process
Astrocytes EV / Astrocytes cells	P49721	P49721	0.662385	0.662385	0.032159	0.0140465	10	P49721	PSMB2	Proteasome subunit beta type-2	PSB2_HUMAN	3	58.2697	1.5827	Astrocytes EV	Astrocytes cells	proteasome complex,nucleus,nucleoplasm,cytosol,proteasome core complex,membrane,proteasome core complex, beta-subunit complex,extracellular exosome,cytoplasm	threonine-type endopeptidase activity,protein binding,endopeptidase activity	MAPK cascade,protein polyubiquitination,stimulatory C-type lectin receptor signaling pathway,antigen processing and presentation of exogenous peptide antigen via MHC class I, TAP-dependent,regulation of cellular amino acid metabolic process,response to organonitrogen compound,negative regulation of G2/M transition of mitotic cell cycle,response to organic cyclic compound,viral process,protein deu…
Astrocytes EV / Astrocytes cells	Q16222	Q16222	0.658967	0.658967	0.0850551	0.0306069	11	Q16222	UAP1	UDP-N-acetylhexosamine pyrophosphorylase	UAP1_HUMAN	3	57.8952	1.57895	Astrocytes EV	Astrocytes cells	nucleoplasm,cytosol,plasma membrane	UDP-N-acetylglucosamine diphosphorylase activity,carbohydrate binding,identical protein binding,uridylyltransferase activity	UDP-N-acetylglucosamine biosynthetic process
Astrocytes EV / Astrocytes cells	P80303	P80303	0.6254	0.6254	0.0913331	0.0321953	10	P80303	NUCB2	Nucleobindin-2	NUCB2_HUMAN	1	54.2639	1.54264	Astrocytes EV	Astrocytes cells	extracellular space,nuclear envelope,endoplasmic reticulum,endoplasmic reticulum-Golgi intermediate compartment,Golgi apparatus,cytosol,plasma membrane,extracellular exosome	DNA binding,calcium ion binding,protein binding
Astrocytes EV / Astrocytes cells	Q8WUM4	Q8WUM4	0.623962	0.623962	0.012495	0.00698252	16	Q8WUM4	PDCD6IP	Programmed cell death 6-interacting protein	PDC6I_HUMAN	10	54.1102	1.5411	Astrocytes EV	Astrocytes cells	immunological synapse,microtubule organizing center,cytosol,bicellular tight junction,focal adhesion,membrane,melanosome,actomyosin,myelin sheath,extracellular exosome,endoplasmic reticulum exit site,Flemming body,extracellular vesicle	protein binding,proteinase activated receptor binding,protein homodimerization activity,calcium-dependent protein binding	mitotic cytokinesis,actomyosin contractile ring assembly,cell separation after cytokinesis,apoptotic process,regulation of centrosome duplication,protein transport,viral life cycle,multivesicular body assembly,viral budding via host ESCRT complex,maintenance of epithelial cell apical/basal polarity,viral budding,protein homooligomerization,bicellular tight junction assembly,regulation of membrane…
Astrocytes EV / Astrocytes cells	Q92633	Q92633	0.617704	0.617704	0.0426101	0.0173732	8	Q92633	LPAR1	Lysophosphatidic acid receptor 1	LPAR1_HUMAN	1	53.4431	1.53443	Astrocytes EV	Astrocytes cells	endosome,plasma membrane,integral component of plasma membrane,cell surface,neuronal cell body,dendritic spine,dendritic shaft,endocytic vesicle	G-protein alpha-subunit binding,G-protein coupled receptor activity,protein binding,PDZ domain binding,lysophosphatidic acid binding,lysophosphatidic acid receptor activity	activation of MAPK activity,G-protein coupled receptor signaling pathway,adenylate cyclase-inhibiting G-protein coupled receptor signaling pathway,activation of phospholipase C activity,positive regulation of cytosolic calcium ion concentration,regulation of cell shape,negative regulation of neuron projection development,oligodendrocyte development,cerebellum development,optic nerve development,c…
Astrocytes EV / Astrocytes cells	Q15904	Q15904	0.612008	0.612008	0.00376117	0.00260811	13	Q15904	ATP6AP1	V-type proton ATPase subunit S1	VAS1_HUMAN	2	52.8385	1.52839	Astrocytes EV	Astrocytes cells	endoplasmic reticulum membrane,endosome membrane,integral component of membrane,proton-transporting two-sector ATPase complex,endoplasmic reticulum-Golgi intermediate compartment membrane,proton-transporting V-type ATPase, V1 domain,extracellular exosome	transporter activity,ATP binding,Rab GTPase binding,proton-transporting ATP synthase activity, rotational mechanism,proton-transporting ATPase activity, rotational mechanism	cellular iron ion homeostasis,insulin receptor signaling pathway,ATP hydrolysis coupled proton transport,transferrin transport,ion transmembrane transport,cellular response to increased oxygen levels,positive regulation of osteoblast differentiation,positive regulation of bone resorption,pH reduction,positive regulation of exocytosis,establishment of organelle localization,positive regulation of …
Astrocytes EV / Astrocytes cells	P48059	P48059	0.61002	0.61002	0.145005	0.0462264	10	P48059	LIMS1	LIM and senescent cell antigen-like-containing domain protein 1	LIMS1_HUMAN	2	52.6281	1.52628	Astrocytes EV	Astrocytes cells	cytosol,plasma membrane,cell-cell junction,focal adhesion,perinuclear region of cytoplasm	protein binding,zinc ion binding,protein kinase binding	cell aging,positive regulation of gene expression,positive regulation of cell-substrate adhesion,tumor necrosis factor-mediated signaling pathway,cell junction assembly,positive regulation of GTPase activity,establishment of protein localization,negative regulation of transcription, DNA-templated,protein heterooligomerization,positive regulation of focal adhesion assembly,cellular response to tra…
Astrocytes EV / Astrocytes cells	O00303	O00303	0.588932	0.588932	0.011113	0.00636281	14	O00303	EIF3F	Eukaryotic translation initiation factor 3 subunit F	EIF3F_HUMAN	5	50.4133	1.50413	Astrocytes EV	Astrocytes cells	cytosol,eukaryotic translation initiation factor 3 complex,membrane,eukaryotic translation initiation factor 3 complex, eIF3m	translation initiation factor activity,thiol-dependent ubiquitin-specific protease activity,protein binding,translation initiation factor binding	translational initiation,protein deubiquitination,IRES-dependent viral translational initiation
Astrocytes EV / Astrocytes cells	P63244	P63244	-0.586603	0.586603	0.0355522	0.0151455	14	P63244	RACK1	Receptor of activated protein C kinase 1	RACK1_HUMAN	8	-33.4091	0.665909	Astrocytes EV	Astrocytes cells	phagocytic cup,nucleus,nucleoplasm,cytoplasm,mitochondrion,cytosol,small ribosomal subunit,dendrite,midbody,neuronal cell body,perikaryon,perinuclear region of cytoplasm,extracellular exosome,IRE1-RACK1-PP2A complex,cytosolic small ribosomal subunit	RNA binding,protein kinase C binding,receptor binding,protein binding,ion channel inhibitor activity,cysteine-type endopeptidase activator activity involved in apoptotic process,enzyme binding,protein phosphatase binding,protein tyrosine kinase inhibitor activity,cyclin binding,receptor tyrosine kinase binding,protein complex scaffold,signaling adaptor activity,SH2 domain binding,protein homodime…	positive regulation of protein phosphorylation,apoptotic process,activation of cysteine-type endopeptidase activity involved in apoptotic process,cell cycle,gastrulation,negative regulation of gene expression,regulation of tumor necrosis factor-mediated signaling pathway,viral process,protein ubiquitination,negative regulation of translation,negative regulation of Wnt signaling pathway,negative r…
Astrocytes EV / Astrocytes cells	P25705	P25705	-0.600446	0.600446	0.0212047	0.0104964	16	P25705	ATP5F1A	ATP synthase subunit alpha, mitochondrial	ATPA_HUMAN	10	-34.045	0.65955	Astrocytes EV	Astrocytes cells	mitochondrion,mitochondrial inner membrane,mitochondrial proton-transporting ATP synthase complex,mitochondrial matrix,plasma membrane,membrane,myelin sheath,proton-transporting ATP synthase complex,proton-transporting ATP synthase complex, catalytic core F(1),extracellular exosome,COP9 signalosome	RNA binding,protein binding,ATP binding,transmembrane transporter activity,MHC class I protein binding,angiostatin binding,proton-transporting ATP synthase activity, rotational mechanism,ATPase activity	negative regulation of endothelial cell proliferation,lipid metabolic process,ATP biosynthetic process,cristae formation,mitochondrial ATP synthesis coupled proton transport,positive regulation of blood vessel endothelial cell migration,Requires Ontology
Astrocytes EV / Astrocytes cells	Q15738	Q15738	-0.603118	0.603118	0.0001448	0.000178649	10	Q15738	NSDHL	Sterol-4-alpha-carboxylate 3-dehydrogenase, decarboxylating	NSDHL_HUMAN	3	-34.167	0.65833	Astrocytes EV	Astrocytes cells	endoplasmic reticulum,endoplasmic reticulum membrane,lipid particle,integral component of membrane	C-3 sterol dehydrogenase (C-4 sterol decarboxylase) activity,3-beta-hydroxy-delta5-steroid dehydrogenase activity,sterol-4-alpha-carboxylate 3-dehydrogenase (decarboxylating) activity,Requires Ontology	hair follicle development,cholesterol biosynthetic process,smoothened signaling pathway,oxidation-reduction process,labyrinthine layer blood vessel development
Astrocytes EV / Astrocytes cells	P54136	P54136	-0.604691	0.604691	0.124847	0.0413978	14	P54136	RARS1	Arginine--tRNA ligase, cytoplasmic	SYRC_HUMAN	11	-34.2388	0.657612	Astrocytes EV	Astrocytes cells	nucleus,nucleoplasm,cytoplasm,mitochondrion,cytosol,membrane,aminoacyl-tRNA synthetase multienzyme complex,extracellular exosome	tRNA binding,arginine-tRNA ligase activity,protein binding,ATP binding,arginine binding,cadherin binding	tRNA aminoacylation for protein translation,arginyl-tRNA aminoacylation
Astrocytes EV / Astrocytes cells	Q13404	Q13404	-0.604765	0.604765	0.0350971	0.0150529	12	Q13404	UBE2V1	Ubiquitin-conjugating enzyme E2 variant 1	UB2V1_HUMAN	5	-34.2421	0.657579	Astrocytes EV	Astrocytes cells	ubiquitin ligase complex,nucleus,nucleoplasm,cytoplasm,cytosol,ubiquitin conjugating enzyme complex,UBC13-UEV1A complex,extracellular exosome	protein binding,ubiquitin protein ligase binding,ubiquitin protein ligase activity	activation of MAPK activity,protein polyubiquitination,stimulatory C-type lectin receptor signaling pathway,regulation of DNA repair,postreplication repair,regulation of transcription, DNA-templated,JNK cascade,cell differentiation,Fc-epsilon receptor signaling pathway,positive regulation of I-kappaB kinase/NF-kappaB signaling,positive regulation of transcription, DNA-templated,T cell receptor si…
Astrocytes EV / Astrocytes cells	Q07812	Q07812	-0.626344	0.626344	0.104513	0.0355867	10	Q07812	BAX	Apoptosis regulator BAX	BAX_HUMAN	4	-35.2184	0.647816	Astrocytes EV	Astrocytes cells	nucleus,nuclear envelope,cytoplasm,mitochondrion,mitochondrial outer membrane,mitochondrial permeability transition pore complex,endoplasmic reticulum,endoplasmic reticulum membrane,cytosol,membrane,pore complex,extracellular exosome,Bcl-2 family protein complex,BAX complex,cell periphery	protein binding,lipid binding,channel activity,Hsp70 protein binding,identical protein binding,protein homodimerization activity,protein heterodimerization activity,chaperone binding,BH3 domain binding	ovarian follicle development,neuron migration,T cell homeostatic proliferation,B cell homeostasis,B cell apoptotic process,kidney development,release of cytochrome c from mitochondria,protein insertion into mitochondrial membrane involved in apoptotic signaling pathway,blood vessel remodeling,myeloid cell homeostasis,B cell negative selection,B cell homeostatic proliferation,positive regulation o…
Astrocytes EV / Astrocytes cells	P31948	P31948	-0.636572	0.636572	0.130778	0.0428412	18	P31948	STIP1	Stress-induced-phosphoprotein 1	STIP1_HUMAN	11	-35.676	0.64324	Astrocytes EV	Astrocytes cells	nucleus,Golgi apparatus,cytosol,macromolecular complex,myelin sheath,cytoplasm	RNA binding,protein binding,protein C-terminus binding,Hsp70 protein binding,chaperone binding,Hsp90 protein binding	protein folding
Astrocytes EV / Astrocytes cells	P61165	P61165	-0.646217	0.646217	0.0200878	0.0101238	10	P61165	TMEM258	Transmembrane protein 258	TM258_HUMAN	1	-36.1046	0.638954	Astrocytes EV	Astrocytes cells	endoplasmic reticulum,integral component of membrane,oligosaccharyltransferase I complex		protein N-linked glycosylation
Astrocytes EV / Astrocytes cells	P50454	P50454	-0.647057	0.647057	1.20684e-05	2.24804e-05	16	P50454	SERPINH1	Serpin H1	SERPH_HUMAN	13	-36.1418	0.638582	Astrocytes EV	Astrocytes cells	endoplasmic reticulum,endoplasmic reticulum lumen,endoplasmic reticulum-Golgi intermediate compartment,membrane raft,extracellular exosome,extracellular space	RNA binding,serine-type endopeptidase inhibitor activity,collagen binding,unfolded protein binding	chondrocyte development involved in endochondral bone morphogenesis,response to unfolded protein,negative regulation of endopeptidase activity,collagen fibril organization,collagen biosynthetic process,protein maturation
Astrocytes EV / Astrocytes cells	O15371	O15371	-0.655404	0.655404	0.0657641	0.0248908	10	O15371	EIF3D	Eukaryotic translation initiation factor 3 subunit D	EIF3D_HUMAN	2	-36.5102	0.634898	Astrocytes EV	Astrocytes cells	cytosol,eukaryotic translation initiation factor 3 complex,membrane,eukaryotic translation initiation factor 3 complex, eIF3m	RNA binding,protein binding,mRNA cap binding,translation initiation factor activity	formation of cytoplasmic translation initiation complex,cap-dependent translational initiation,translational initiation,positive regulation of translation,IRES-dependent viral translational initiation,viral translational termination-reinitiation,positive regulation of mRNA binding
Astrocytes EV / Astrocytes cells	P05388	P05388	-0.657245	0.657245	0.000100123	0.000130514	18	P05388	RPLP0	60S acidic ribosomal protein P0	RLA0_HUMAN	7	-36.5912	0.634088	Astrocytes EV	Astrocytes cells	nucleus,cytoplasm,endoplasmic reticulum,cytosol,focal adhesion,membrane,cytosolic large ribosomal subunit,intracellular ribonucleoprotein complex,cytoplasmic ribonucleoprotein granule,extracellular exosome	RNA binding,structural constituent of ribosome,protein binding	nuclear-transcribed mRNA catabolic process, nonsense-mediated decay,rRNA processing,translation,translational initiation,SRP-dependent cotranslational protein targeting to membrane,viral transcription,interleukin-12-mediated signaling pathway,cytoplasmic translation
Astrocytes EV / Astrocytes cells	P17980	P17980	-0.67956	0.67956	0.00036949	0.000383624	16	P17980	PSMC3	26S proteasome regulatory subunit 6A	PRS6A_HUMAN	4	-37.5644	0.624356	Astrocytes EV	Astrocytes cells	proteasome complex,cytoplasmic mRNA processing body,extracellular region,nucleus,nucleoplasm,cytosol,proteasome regulatory particle, base subcomplex,membrane,proteasome accessory complex,nuclear proteasome complex,cytosolic proteasome complex,secretory granule lumen,ficolin-1-rich granule lumen	protein binding,ATP binding,ATPase activity,TBP-class protein binding,proteasome-activating ATPase activity,identical protein binding	MAPK cascade,protein polyubiquitination,blastocyst development,stimulatory C-type lectin receptor signaling pathway,antigen processing and presentation of exogenous peptide antigen via MHC class I, TAP-dependent,regulation of cellular amino acid metabolic process,negative regulation of G2/M transition of mitotic cell cycle,viral process,protein deubiquitination,ER-associated ubiquitin-dependent p…
Astrocytes EV / Astrocytes cells	P51178	P51178	-0.68285	0.68285	0.000378099	0.00038623	10	P51178	PLCD1	1-phosphatidylinositol 4,5-bisphosphate phosphodiesterase delta-1	PLCD1_HUMAN	6	-37.7067	0.622933	Astrocytes EV	Astrocytes cells	cytoplasm,cytosol,plasma membrane,extracellular exosome	phosphatidylserine binding,phosphatidylinositol phospholipase C activity,signal transducer activity,calcium ion binding,protein binding,phosphatidylinositol-4,5-bisphosphate binding,GTPase activating protein binding,phosphatidic acid binding	angiogenesis,phospholipid metabolic process,lipid catabolic process,intracellular signal transduction,regulation of cell proliferation,inositol phosphate metabolic process,labyrinthine layer blood vessel development
Astrocytes EV / Astrocytes cells	P40227	P40227	-0.684896	0.684896	0.0111908	0.00636602	14	P40227	CCT6A	T-complex protein 1 subunit zeta	TCPZ_HUMAN	6	-37.795	0.62205	Astrocytes EV	Astrocytes cells	cytoplasm,cytosol,chaperonin-containing T-complex,microtubule,extracellular exosome	RNA binding,protein binding,ATP binding,protein binding involved in protein folding,unfolded protein binding,WD40-repeat domain binding	protein folding,'de novo' protein folding,positive regulation of telomere maintenance via telomerase,protein stabilization,chaperone-mediated protein folding,positive regulation of establishment of protein localization to telomere,positive regulation of protein localization to Cajal body,positive regulation of telomerase RNA localization to Cajal body
Astrocytes EV / Astrocytes cells	Q14444	Q14444	-0.68656	0.68656	0.0418885	0.0171897	12	Q14444	CAPRIN1	Caprin-1	CAPR1_HUMAN	4	-37.8666	0.621334	Astrocytes EV	Astrocytes cells	cytoplasmic mRNA processing body,cytosol,integral component of plasma membrane,cytoplasmic stress granule,membrane,dendrite	RNA binding,protein binding	negative regulation of translation,positive regulation of dendrite morphogenesis,positive regulation of dendritic spine morphogenesis
Astrocytes EV / Astrocytes cells	P06576	P06576	-0.700659	0.700659	0.0022388	0.00171521	18	P06576	ATP5F1B	ATP synthase subunit beta, mitochondrial	ATPB_HUMAN	13	-38.4709	0.615291	Astrocytes EV	Astrocytes cells	nucleus,mitochondrion,mitochondrial proton-transporting ATP synthase complex,mitochondrial proton-transporting ATP synthase, catalytic core,mitochondrial matrix,plasma membrane,cell surface,membrane,mitochondrial membrane,mitochondrial nucleoid,myelin sheath,proton-transporting ATP synthase complex,extracellular exosome	transporter activity,protein binding,ATP binding,transmembrane transporter activity,MHC class I protein binding,angiostatin binding,proton-transporting ATP synthase activity, rotational mechanism,proton-transporting ATPase activity, rotational mechanism,ATPase activity	angiogenesis,osteoblast differentiation,generation of precursor metabolites and energy,lipid metabolic process,ATP biosynthetic process,negative regulation of cell adhesion involved in substrate-bound cell migration,mitochondrion organization,cristae formation,mitochondrial ATP synthesis coupled proton transport,positive regulation of blood vessel endothelial cell migration,regulation of intracel…
Astrocytes EV / Astrocytes cells	P51659	P51659	-0.702409	0.702409	0.00124697	0.001053	10	P51659	HSD17B4	Peroxisomal multifunctional enzyme type 2	DHB4_HUMAN	8	-38.5455	0.614545	Astrocytes EV	Astrocytes cells	mitochondrion,peroxisome,peroxisomal membrane,peroxisomal matrix,membrane	3-hydroxyacyl-CoA dehydrogenase activity,receptor binding,long-chain-enoyl-CoA hydratase activity,isomerase activity,3alpha,7alpha,12alpha-trihydroxy-5beta-cholest-24-enoyl-CoA hydratase activity,protein homodimerization activity,17-beta-hydroxysteroid dehydrogenase (NAD+) activity	very long-chain fatty acid metabolic process,osteoblast differentiation,fatty acid beta-oxidation,bile acid biosynthetic process,androgen metabolic process,estrogen metabolic process,fatty acid beta-oxidation using acyl-CoA oxidase,alpha-linolenic acid metabolic process,very long-chain fatty-acyl-CoA metabolic process,medium-chain fatty-acyl-CoA metabolic process,Sertoli cell development
Astrocytes EV / Astrocytes cells	P12956	P12956	-0.71279	0.71279	0.000152913	0.000185054	16	P12956	XRCC6	X-ray repair cross-complementing protein 6	XRCC6_HUMAN	12	-38.9861	0.610139	Astrocytes EV	Astrocytes cells	nuclear telomere cap complex,nuclear chromosome, telomeric region,extracellular region,nucleus,nucleoplasm,transcription factor complex,nucleolus,cytosol,membrane,macromolecular complex,protein-DNA complex,secretory granule lumen,Ku70:Ku80 complex,nonhomologous end joining complex,ficolin-1-rich granule lumen	DNA binding,damaged DNA binding,double-stranded DNA binding,RNA binding,ATP-dependent DNA helicase activity,protein binding,ATP binding,protein C-terminus binding,cyclin binding,transcription regulatory region DNA binding,macromolecular complex binding,5'-deoxyribose-5-phosphate lyase activity,double-stranded telomeric DNA binding,telomeric DNA binding	telomere maintenance,activation of innate immune response,DNA ligation,double-strand break repair via nonhomologous end joining,DNA recombination,transcription, DNA-templated,brain development,positive regulation of type I interferon production,DNA duplex unwinding,neutrophil degranulation,innate immune response,positive regulation of protein kinase activity,negative regulation of transcription, …
Astrocytes EV / Astrocytes cells	P19338	P19338	-0.719876	0.719876	0.029674	0.0132232	18	P19338	NCL	Nucleolin	NUCL_HUMAN	8	-39.2851	0.607149	Astrocytes EV	Astrocytes cells	nucleus,nucleoplasm,nucleolus,cell cortex,membrane,intracellular ribonucleoprotein complex,cytoplasmic ribonucleoprotein granule,extracellular exosome	RNA binding,protein binding,protein C-terminus binding,telomeric DNA binding,identical protein binding,DNA topoisomerase binding,mRNA 5'-UTR binding	angiogenesis,negative regulation of translation,positive regulation of transcription from RNA polymerase II promoter,cellular response to epidermal growth factor stimulus,positive regulation of transcription of nuclear large rRNA transcript from RNA polymerase I promoter,cellular response to leukemia inhibitory factor
Astrocytes EV / Astrocytes cells	P12236	P12236	-0.72012	0.72012	0.00283313	0.00207036	18	P12236	SLC25A6	ADP/ATP translocase 3	ADT3_HUMAN	7	-39.2953	0.607047	Astrocytes EV	Astrocytes cells	nucleus,mitochondrion,mitochondrial inner membrane,mitochondrial inner membrane presequence translocase complex,integral component of membrane	ATP:ADP antiporter activity,protein binding,adenine transmembrane transporter activity,transmembrane transporter activity	protein targeting to mitochondrion,apoptotic process,adenine transport,ADP transport,ATP transport,active induction of host immune response by virus,regulation of mitochondrial membrane permeability,regulation of insulin secretion,transmembrane transport,mitochondrial transport
Astrocytes EV / Astrocytes cells	Q86VP6	Q86VP6	-0.725549	0.725549	1.05857e-05	1.99136e-05	16	Q86VP6	CAND1	Cullin-associated NEDD8-dissociated protein 1	CAND1_HUMAN	18	-39.5233	0.604767	Astrocytes EV	Astrocytes cells	ubiquitin ligase complex,extracellular region,nucleus,nucleoplasm,cytoplasm,Golgi apparatus,cytosol,membrane,cullin-RING ubiquitin ligase complex,secretory granule lumen,extracellular exosome,ficolin-1-rich granule lumen	protein binding,TBP-class protein binding	cellular iron ion homeostasis,SCF complex assembly,protein ubiquitination,cell differentiation,negative regulation of catalytic activity,neutrophil degranulation,post-translational protein modification,positive regulation of RNA polymerase II transcriptional preinitiation complex assembly
Astrocytes EV / Astrocytes cells	O00487	O00487	-0.731047	0.731047	0.0312733	0.0137227	14	O00487	PSMD14	26S proteasome non-ATPase regulatory subunit 14	PSDE_HUMAN	2	-39.7533	0.602467	Astrocytes EV	Astrocytes cells	proteasome complex,extracellular region,nucleus,nucleoplasm,cytosol,proteasome regulatory particle, lid subcomplex,proteasome accessory complex,cytosolic proteasome complex,secretory granule lumen,extracellular exosome,ficolin-1-rich granule lumen	protein binding,metallopeptidase activity,thiol-dependent ubiquitinyl hydrolase activity,metal ion binding,endopeptidase activator activity,Lys63-specific deubiquitinase activity,proteasome binding	MAPK cascade,protein polyubiquitination,double-strand break repair via homologous recombination,stimulatory C-type lectin receptor signaling pathway,antigen processing and presentation of exogenous peptide antigen via MHC class I, TAP-dependent,double-strand break repair via nonhomologous end joining,ubiquitin-dependent protein catabolic process,regulation of cellular amino acid metabolic process…
Astrocytes EV / Astrocytes cells	P02511	P02511	-0.732971	0.732971	0.0140695	0.00765244	12	P02511	CRYAB	Alpha-crystallin B chain	CRYAB_HUMAN	6	-39.8336	0.601664	Astrocytes EV	Astrocytes cells	nucleus,nucleoplasm,cytoplasm,mitochondrion,Golgi apparatus,cytosol,cell surface,postsynaptic density,microtubule cytoskeleton,Z disc,axon,M band,actin filament bundle,dendritic spine,perikaryon,myelin sheath,extracellular exosome,synaptic membrane,cardiac myofibril	beta-amyloid binding,structural constituent of eye lens,protein binding,microtubule binding,identical protein binding,protein homodimerization activity,macromolecular complex binding,metal ion binding,unfolded protein binding	response to hypoxia,lens development in camera-type eye,protein folding,muscle contraction,tubulin complex assembly,muscle organ development,aging,negative regulation of gene expression,regulation of cell death,negative regulation of cell growth,microtubule polymerization or depolymerization,response to estradiol,negative regulation of intracellular transport,negative regulation of protein homool…
Astrocytes EV / Astrocytes cells	P26641	P26641	-0.735287	0.735287	0.00108149	0.000929786	18	P26641	EEF1G	Elongation factor 1-gamma	EF1G_HUMAN	9	-39.9302	0.600698	Astrocytes EV	Astrocytes cells	nucleus,cytoplasm,cytosol,membrane,extracellular exosome,endoplasmic reticulum	translation elongation factor activity,glutathione transferase activity,protein binding,cadherin binding	translational elongation,glutathione metabolic process,response to virus
Astrocytes EV / Astrocytes cells	P47755	P47755	-0.741643	0.741643	0.00101635	0.000881765	14	P47755	CAPZA2	F-actin-capping protein subunit alpha-2	CAZA2_HUMAN	3	-40.1942	0.598058	Astrocytes EV	Astrocytes cells	extracellular region,cytosol,brush border,F-actin capping protein complex,actin cytoskeleton,membrane,cortical cytoskeleton,extracellular exosome	actin binding,protein binding	ER to Golgi vesicle-mediated transport,blood coagulation,antigen processing and presentation of exogenous peptide antigen via MHC class II,innate immune response,barbed-end actin filament capping,macromolecular complex assembly
Astrocytes EV / Astrocytes cells	P40926	P40926	-0.749364	0.749364	0.000135111	0.000168658	16	P40926	MDH2	Malate dehydrogenase, mitochondrial	MDHM_HUMAN	10	-40.5134	0.594866	Astrocytes EV	Astrocytes cells	nucleus,mitochondrion,mitochondrial inner membrane,mitochondrial matrix,myelin sheath,extracellular exosome	RNA binding,L-malate dehydrogenase activity,protein self-association,malate dehydrogenase (NADP+) activity	gluconeogenesis,tricarboxylic acid cycle,oxaloacetate metabolic process,malate metabolic process,internal protein amino acid acetylation,NADH metabolic process,aerobic respiration
Astrocytes EV / Astrocytes cells	P62328	P62328	-0.759262	0.759262	0.100662	0.0346483	12	P62328	TMSB4X	Thymosin beta-4	TYB4_HUMAN	2	-40.9202	0.590798	Astrocytes EV	Astrocytes cells	extracellular region,extracellular space,intracellular,nucleus,cytoplasm,cytosol,cytoskeleton,platelet alpha granule lumen,filamentous actin	RNA binding,actin monomer binding,protein binding,enzyme binding	platelet degranulation,actin filament organization,cytoplasmic sequestering of NF-kappaB,negative regulation of NF-kappaB transcription factor activity,tumor necrosis factor-mediated signaling pathway,sequestering of actin monomers,positive regulation of blood vessel endothelial cell migration,regulation of inflammatory response,regulation of NIK/NF-kappaB signaling,negative regulation of NIK/NF-…
Astrocytes EV / Astrocytes cells	P80723	P80723	-0.762435	0.762435	0.0947021	0.033137	10	P80723	BASP1	Brain acid soluble protein 1	BASP1_HUMAN	5	-41.0499	0.589501	Astrocytes EV	Astrocytes cells	nucleus,cytoplasm,cytoskeleton,plasma membrane,nuclear speck,cell junction,growth cone,vesicle,extracellular exosome,COP9 signalosome	transcription corepressor activity,protein binding,protein domain specific binding,transcription regulatory region DNA binding	thorax and anterior abdomen determination,gonad development,substantia nigra development,negative regulation of transcription, DNA-templated,mesenchymal to epithelial transition,positive regulation of heart growth,diaphragm development,metanephric mesenchyme development,glomerular visceral epithelial cell differentiation,positive regulation of metanephric ureteric bud development
Astrocytes EV / Astrocytes cells	P61204;P84077	P61204;P84077	-0.762911	0.762911	1.75577e-05	3.08886e-05	18	P61204;P84077	ARF3;ARF1	ADP-ribosylation factor 3;ADP-ribosylation factor 1	ARF3_HUMAN;ARF1_HUMAN	5	-41.0694	0.589306	Astrocytes EV	Astrocytes cells	Golgi membrane,perinuclear region of cytoplasm,extracellular exosome;Golgi membrane,late endosome,peroxisomal membrane,trans-Golgi network,cytosol,plasma membrane,focal adhesion,postsynaptic density,sarcomere,COPI-coated vesicle,cell leading edge,macromolecular complex,neuron projection,postsynaptic membrane,perinuclear region of cytoplasm,extracellular exosome	GTPase activity,GTP binding;magnesium ion binding,RNA binding,GTPase activity,receptor signaling protein activity,protein binding,GTP binding,GDP binding,protein domain specific binding,protein heterodimerization activity,phospholipase D activator activity	phosphatidylinositol biosynthetic process,retrograde vesicle-mediated transport, Golgi to ER,protein transport;regulation of receptor internalization,phosphatidylinositol biosynthetic process,cellular copper ion homeostasis,post-Golgi vesicle-mediated transport,actin filament organization,protein transport,antigen processing and presentation of exogenous peptide antigen via MHC class II,regulatio…
Astrocytes EV / Astrocytes cells	P31946	P31946	-0.764344	0.764344	0.146456	0.0466109	10	P31946	YWHAB	14-3-3 protein beta/alpha	1433B_HUMAN	3	-41.1279	0.588721	Astrocytes EV	Astrocytes cells	nucleus,cytoplasm,mitochondrion,cytosol,focal adhesion,membrane,transcriptional repressor complex,cytoplasmic vesicle membrane,melanosome,perinuclear region of cytoplasm,extracellular exosome	transcription corepressor activity,protein binding,protein C-terminus binding,enzyme binding,protein domain specific binding,identical protein binding,histone deacetylase binding,cadherin binding,phosphoserine binding,phosphoprotein binding	MAPK cascade,protein targeting,viral process,negative regulation of protein dephosphorylation,hippo signaling,positive regulation of catalytic activity,regulation of mRNA stability,negative regulation of G-protein coupled receptor protein signaling pathway,negative regulation of transcription, DNA-templated,cytoplasmic sequestering of protein,protein heterooligomerization,membrane organization,po…
Astrocytes EV / Astrocytes cells	P07741	P07741	-0.769092	0.769092	0.135848	0.0440462	12	P07741	APRT	Adenine phosphoribosyltransferase	APT_HUMAN	2	-41.3213	0.586787	Astrocytes EV	Astrocytes cells	extracellular region,nucleoplasm,cytoplasm,cytosol,secretory granule lumen,extracellular exosome	adenine binding,adenine phosphoribosyltransferase activity,AMP binding	purine ribonucleoside salvage,adenine salvage,lactation,grooming behavior,cellular response to insulin stimulus,purine-containing compound salvage,neutrophil degranulation,AMP salvage
Astrocytes EV / Astrocytes cells	O75533	O75533	-0.78068	0.78068	0.0170353	0.00892262	12	O75533	SF3B1	Splicing factor 3B subunit 1	SF3B1_HUMAN	5	-41.7907	0.582093	Astrocytes EV	Astrocytes cells	nucleus,nucleoplasm,spliceosomal complex,U2 snRNP,U12-type spliceosomal complex,nuclear speck,U11/U12 snRNP,U2-type prespliceosome,catalytic step 2 spliceosome	RNA binding,mRNA binding,protein binding	spliceosomal complex assembly,RNA splicing, via transesterification reactions,mRNA splicing, via spliceosome,positive regulation of gene expression, epigenetic
Astrocytes EV / Astrocytes cells	P55010	P55010	-0.782951	0.782951	0.0491697	0.0196187	12	P55010	EIF5	Eukaryotic translation initiation factor 5	IF5_HUMAN	3	-41.8823	0.581177	Astrocytes EV	Astrocytes cells	cytoplasm,cytosol,plasma membrane,nucleus	RNA binding,translation initiation factor activity,GTPase activity,protein binding,GTP binding,translation factor activity, RNA binding,cadherin binding	translational initiation,regulation of translational initiation
Astrocytes EV / Astrocytes cells	Q07020	Q07020	-0.788527	0.788527	0.00280633	0.0020587	16	Q07020	RPL18	60S ribosomal protein L18	RL18_HUMAN	4	-42.1065	0.578935	Astrocytes EV	Astrocytes cells	nucleus,nucleolus,endoplasmic reticulum,rough endoplasmic reticulum,cytosol,focal adhesion,membrane,cytosolic large ribosomal subunit,polysomal ribosome	RNA binding,structural constituent of ribosome	nuclear-transcribed mRNA catabolic process, nonsense-mediated decay,cytoplasmic translation,rRNA processing,translation,translational initiation,SRP-dependent cotranslational protein targeting to membrane,viral transcription
Astrocytes EV / Astrocytes cells	Q15365	Q15365	-0.78866	0.78866	0.00298434	0.00214782	16	Q15365	PCBP1	Poly(rC)-binding protein 1	PCBP1_HUMAN	4	-42.1118	0.578882	Astrocytes EV	Astrocytes cells	nucleoplasm,cytoplasm,cytosol,membrane,nuclear speck,cytoplasmic ribonucleoprotein granule,extracellular exosome	RNA polymerase II transcription factor activity, sequence-specific DNA binding,single-stranded DNA binding,RNA binding,mRNA binding,protein binding,cadherin binding,sequence-specific single stranded DNA binding	mRNA splicing, via spliceosome,RNA metabolic process,viral RNA genome replication,positive regulation of transcription from RNA polymerase II promoter
Astrocytes EV / Astrocytes cells	P46781	P46781	-0.788968	0.788968	0.00492075	0.00324633	14	P46781	RPS9	40S ribosomal protein S9	RS9_HUMAN	6	-42.1242	0.578758	Astrocytes EV	Astrocytes cells	nucleus,nucleoplasm,nucleolus,cytoplasm,cytosol,ribosome,focal adhesion,membrane,cytosolic small ribosomal subunit,intracellular ribonucleoprotein complex,extracellular exosome,small ribosomal subunit	RNA binding,structural constituent of ribosome,protein binding,rRNA binding,translation regulator activity	nuclear-transcribed mRNA catabolic process, nonsense-mediated decay,rRNA processing,translation,translational initiation,SRP-dependent cotranslational protein targeting to membrane,positive regulation of cell proliferation,viral transcription,positive regulation of translational fidelity
Astrocytes EV / Astrocytes cells	P38159;Q96E39	P38159;Q96E39	-0.802056	0.802056	0.00119675	0.00101965	12	P38159;Q96E39	RBMX;RBMXL1	RNA-binding motif protein, X chromosome;RNA binding motif protein, X-linked-like-1	RBMX_HUMAN;RMXL1_HUMAN	3	-42.6469	0.573531	Astrocytes EV	Astrocytes cells	extracellular space,nucleus,nucleoplasm,nuclear euchromatin,membrane,intracellular ribonucleoprotein complex,supraspliceosomal complex,extracellular exosome,catalytic step 2 spliceosome;nucleus,intracellular ribonucleoprotein complex	core promoter binding,chromatin binding,RNA binding,single-stranded RNA binding,mRNA binding,protein binding,protein domain specific binding,identical protein binding;RNA binding	regulation of alternative mRNA splicing, via spliceosome,mRNA splicing, via spliceosome,osteoblast differentiation,transcription from RNA polymerase II promoter,mRNA splice site selection,membrane protein ectodomain proteolysis,RNA metabolic process,positive regulation of transcription from RNA polymerase II promoter,negative regulation of mRNA splicing, via spliceosome,positive regulation of mRN…
Astrocytes EV / Astrocytes cells	P11940	P11940	-0.827385	0.827385	0.00879016	0.005302	16	P11940	PABPC1	Polyadenylate-binding protein 1	PABP1_HUMAN	10	-43.645	0.56355	Astrocytes EV	Astrocytes cells	nucleus,cytoplasm,cytosol,focal adhesion,cytoplasmic stress granule,membrane,intracellular ribonucleoprotein complex,cytoplasmic ribonucleoprotein granule,extracellular exosome,catalytic step 2 spliceosome	RNA binding,mRNA 3'-UTR binding,protein binding,protein C-terminus binding,poly(A) binding,poly(U) RNA binding,translation activator activity	nuclear-transcribed mRNA catabolic process, nonsense-mediated decay,nuclear-transcribed mRNA poly(A) tail shortening,mRNA splicing, via spliceosome,mRNA polyadenylation,translational initiation,gene silencing by RNA,regulation of mRNA stability,positive regulation of viral genome replication,positive regulation of translation,mRNA stabilization,positive regulation of nuclear-transcribed mRNA poly…
Astrocytes EV / Astrocytes cells	Q8IV08	Q8IV08	-0.833443	0.833443	0.000527841	0.000514306	14	Q8IV08	PLD3	5'-3' exonuclease PLD3	PLD3_HUMAN	4	-43.8812	0.561188	Astrocytes EV	Astrocytes cells	endoplasmic reticulum membrane,integral component of membrane,extracellular exosome	phospholipase D activity,protein binding,N-acylphosphatidylethanolamine-specific phospholipase D activity	lipid catabolic process
Astrocytes EV / Astrocytes cells	P42766	P42766	-0.835517	0.835517	0.142514	0.0457394	12	P42766	RPL35	60S ribosomal protein L35	RL35_HUMAN	1	-43.9618	0.560382	Astrocytes EV	Astrocytes cells	nucleolus,cytosol,membrane,cytosolic large ribosomal subunit	RNA binding,mRNA binding,structural constituent of ribosome	nuclear-transcribed mRNA catabolic process, nonsense-mediated decay,maturation of LSU-rRNA from tricistronic rRNA transcript (SSU-rRNA, 5.8S rRNA, LSU-rRNA),rRNA processing,translation,translational initiation,SRP-dependent cotranslational protein targeting to membrane,viral transcription
Astrocytes EV / Astrocytes cells	Q14498	Q14498	-0.843215	0.843215	0.147212	0.046773	10	Q14498	RBM39	RNA-binding protein 39	RBM39_HUMAN	1	-44.26	0.5574	Astrocytes EV	Astrocytes cells	nucleoplasm,microtubule organizing center,microtubule cytoskeleton,nuclear speck,macromolecular complex	RNA binding,protein binding	transcription, DNA-templated,regulation of transcription, DNA-templated,RNA processing,mRNA processing,RNA splicing
Astrocytes EV / Astrocytes cells	P13010	P13010	-0.852006	0.852006	0.0285375	0.0129523	14	P13010	XRCC5	X-ray repair cross-complementing protein 5	XRCC5_HUMAN	11	-44.5986	0.554014	Astrocytes EV	Astrocytes cells	nuclear telomere cap complex,nuclear chromosome, telomeric region,extracellular region,nucleus,nucleoplasm,nucleolus,cytosol,plasma membrane,membrane,intracellular ribonucleoprotein complex,macromolecular complex,protein-DNA complex,secretory granule lumen,Ku70:Ku80 complex,nonhomologous end joining complex	DNA binding,damaged DNA binding,double-stranded DNA binding,RNA binding,ATP-dependent DNA helicase activity,protein binding,ATP binding,protein C-terminus binding,enzyme activator activity,ubiquitin protein ligase binding,telomeric DNA binding,transcription regulatory region DNA binding,macromolecular complex binding,double-stranded telomeric DNA binding,5'-deoxyribose-5-phosphate lyase activity	telomere maintenance,activation of innate immune response,double-strand break repair,double-strand break repair via nonhomologous end joining,DNA recombination,transcription, DNA-templated,brain development,cell proliferation,regulation of telomere maintenance,positive regulation of telomere maintenance via telomerase,positive regulation of type I interferon production,DNA duplex unwinding,respon…
Astrocytes EV / Astrocytes cells	P49327	P49327	-0.854516	0.854516	0.013326	0.00738175	16	P49327	FASN	Fatty acid synthase	FAS_HUMAN	30	-44.6949	0.553051	Astrocytes EV	Astrocytes cells	mitochondrion,Golgi apparatus,cytosol,plasma membrane,membrane,melanosome,glycogen granule,extracellular exosome	RNA binding,fatty acid synthase activity,[acyl-carrier-protein] S-acetyltransferase activity,[acyl-carrier-protein] S-malonyltransferase activity,3-oxoacyl-[acyl-carrier-protein] synthase activity,3-oxoacyl-[acyl-carrier-protein] reductase (NADPH) activity,3-hydroxypalmitoyl-[acyl-carrier-protein] dehydratase activity,enoyl-[acyl-carrier-protein] reductase (NADPH, B-specific) activity,oleoyl-[acy…	osteoblast differentiation,acetyl-CoA metabolic process,fatty acid metabolic process,fatty acid biosynthetic process,pantothenate metabolic process,mammary gland development,positive regulation of cellular metabolic process,regulation of cholesterol biosynthetic process,fatty-acyl-CoA biosynthetic process,oxidation-reduction process,cellular response to interleukin-4
Astrocytes EV / Astrocytes cells	P84103	P84103	-0.856924	0.856924	0.0215348	0.0105219	18	P84103	SRSF3	Serine/arginine-rich splicing factor 3	SRSF3_HUMAN	3	-44.7871	0.552129	Astrocytes EV	Astrocytes cells	nucleoplasm,cytoplasm,nuclear speck	RNA binding,protein binding,phospholipase binding,sequence-specific mRNA binding	mRNA splicing, via spliceosome,termination of RNA polymerase II transcription,RNA export from nucleus,mRNA export from nucleus,mRNA 3'-end processing,regulation of mRNA splicing, via spliceosome,cellular response to leukemia inhibitory factor
Astrocytes EV / Astrocytes cells	O43747	O43747	-0.857668	0.857668	0.00870967	0.00527018	14	O43747	AP1G1	AP-1 complex subunit gamma-1	AP1G1_HUMAN	5	-44.8156	0.551844	Astrocytes EV	Astrocytes cells	Golgi membrane,cytoplasm,lysosomal membrane,Golgi apparatus,cytosol,membrane,AP-type membrane coat adaptor complex,AP-1 adaptor complex,clathrin-coated vesicle,cytoplasmic vesicle membrane,clathrin-coated vesicle membrane,trans-Golgi network membrane,intracellular membrane-bounded organelle,recycling endosome	transporter activity,protein binding,Rab GTPase binding,kinesin binding,GTP-dependent protein binding	intracellular protein transport,antigen processing and presentation of exogenous peptide antigen via MHC class II,melanosome organization,endosome to melanosome transport,positive regulation of natural killer cell degranulation,positive regulation of natural killer cell mediated cytotoxicity,regulation of defense response to virus by virus,Golgi to lysosome transport
Astrocytes EV / Astrocytes cells	P27824	P27824	-0.875374	0.875374	1.41147e-05	2.55408e-05	18	P27824	CANX	Calnexin	CALX_HUMAN	6	-45.4888	0.545112	Astrocytes EV	Astrocytes cells	endoplasmic reticulum,endoplasmic reticulum lumen,endoplasmic reticulum membrane,smooth endoplasmic reticulum,rough endoplasmic reticulum,ribosome,membrane,axon,dendrite cytoplasm,melanosome,neuronal cell body,dendritic spine,myelin sheath,ER-mitochondrion membrane contact site,endoplasmic reticulum quality control compartment,extracellular exosome,integral component of lumenal side of endoplasmi…	RNA binding,calcium ion binding,protein binding,carbohydrate binding,apolipoprotein binding,ionotropic glutamate receptor binding,unfolded protein binding	antigen processing and presentation of peptide antigen via MHC class I,protein folding,aging,protein secretion,antigen processing and presentation of exogenous peptide antigen via MHC class II,protein folding in endoplasmic reticulum,synaptic vesicle endocytosis,chaperone-mediated protein folding,interleukin-27-mediated signaling pathway,interleukin-35-mediated signaling pathway,clathrin-dependen…
Astrocytes EV / Astrocytes cells	O14744	O14744	-0.877795	0.877795	0.00708459	0.00441335	12	O14744	PRMT5	Protein arginine N-methyltransferase 5	ANM5_HUMAN	4	-45.5801	0.544199	Astrocytes EV	Astrocytes cells	nucleus,nucleoplasm,cytoplasm,Golgi apparatus,cytosol,methylosome,histone methyltransferase complex	core promoter sequence-specific DNA binding,transcription corepressor activity,protein binding,methyltransferase activity,methyl-CpG binding,histone-arginine N-methyltransferase activity,protein-arginine N-methyltransferase activity,protein-arginine omega-N symmetric methyltransferase activity,identical protein binding,ribonucleoprotein complex binding,histone methyltransferase activity (H4-R3 sp…	spliceosomal snRNP assembly,DNA-templated transcription, termination,regulation of transcription, DNA-templated,regulation of mitotic nuclear division,cell proliferation,peptidyl-arginine methylation,peptidyl-arginine methylation, to symmetrical-dimethyl arginine,circadian regulation of gene expression,peptidyl-arginine N-methylation,endothelial cell activation,histone H4-R3 methylation,regulatio…
Astrocytes EV / Astrocytes cells	O14936	O14936	-0.880701	0.880701	5.44662e-05	8.02215e-05	10	O14936	CASK	Peripheral plasma membrane protein CASK	CSKP_HUMAN	3	-45.6897	0.543103	Astrocytes EV	Astrocytes cells	basement membrane,nuclear lamina,nucleolus,cytoplasm,cytosol,plasma membrane,cell-cell junction,focal adhesion,actin cytoskeleton,basolateral plasma membrane,nuclear matrix,vesicle,presynaptic membrane,ciliary membrane	guanylate kinase activity,protein serine/threonine kinase activity,protein binding,calmodulin binding,ATP binding,neurexin family protein binding	negative regulation of cell-matrix adhesion,protein phosphorylation,cell adhesion,neurotransmitter secretion,negative regulation of keratinocyte proliferation,positive regulation of transcription from RNA polymerase II promoter,GMP metabolic process,GDP metabolic process,negative regulation of wound healing,calcium ion import,positive regulation of calcium ion import,negative regulation of cellul…
Astrocytes EV / Astrocytes cells	Q07955	Q07955	-0.885489	0.885489	0.0403766	0.0166411	14	Q07955	SRSF1	Serine/arginine-rich splicing factor 1	SRSF1_HUMAN	7	-45.8696	0.541304	Astrocytes EV	Astrocytes cells	nucleus,nucleoplasm,cytoplasm,nuclear speck,extracellular exosome,catalytic step 2 spliceosome,exon-exon junction complex	RNA binding,mRNA binding,protein binding,protein kinase B binding,DNA topoisomerase binding,RS domain binding	alternative mRNA splicing, via spliceosome,mRNA 5'-splice site recognition,mRNA splicing, via spliceosome,in utero embryonic development,termination of RNA polymerase II transcription,mRNA splice site selection,mRNA processing,RNA export from nucleus,mRNA export from nucleus,mRNA 3'-end processing,positive regulation of RNA splicing,oligodendrocyte differentiation,cardiac muscle contraction,liver…
Astrocytes EV / Astrocytes cells	Q16836	Q16836	-0.885723	0.885723	0.0059931	0.00381772	10	Q16836	HADH	Hydroxyacyl-coenzyme A dehydrogenase, mitochondrial	HCDH_HUMAN	1	-45.8784	0.541216	Astrocytes EV	Astrocytes cells	nucleoplasm,cytoplasm,mitochondrion,mitochondrial inner membrane,mitochondrial matrix	3-hydroxyacyl-CoA dehydrogenase activity,NAD+ binding	fatty acid beta-oxidation,response to activity,response to insulin,response to drug,negative regulation of insulin secretion
Astrocytes EV / Astrocytes cells	Q01105	Q01105	-0.891003	0.891003	0.00681116	0.00427103	18	Q01105	SET	Protein SET	SET_HUMAN	4	-46.0761	0.539239	Astrocytes EV	Astrocytes cells	nucleus,nucleoplasm,cytoplasm,endoplasmic reticulum,lipid particle,cytosol,macromolecular complex,perinuclear region of cytoplasm	DNA binding,protein phosphatase inhibitor activity,protein binding,protein phosphatase regulator activity,histone binding	DNA replication,nucleosome assembly,nucleosome disassembly,nucleocytoplasmic transport,viral process,negative regulation of phosphoprotein phosphatase activity,negative regulation of histone acetylation,regulation of mRNA stability,negative regulation of neuron apoptotic process,negative regulation of transcription, DNA-templated
Astrocytes EV / Astrocytes cells	P25398	P25398	-0.892375	0.892375	0.0223414	0.0107398	18	P25398	RPS12	40S ribosomal protein S12	RS12_HUMAN	5	-46.1273	0.538727	Astrocytes EV	Astrocytes cells	nucleoplasm,Golgi apparatus,cytosol,membrane,cytosolic small ribosomal subunit,intracellular membrane-bounded organelle	RNA binding,structural constituent of ribosome	nuclear-transcribed mRNA catabolic process, nonsense-mediated decay,rRNA processing,translation,translational initiation,SRP-dependent cotranslational protein targeting to membrane,viral transcription
Astrocytes EV / Astrocytes cells	P40939	P40939	-0.914684	0.914684	0.00202942	0.00158028	14	P40939	HADHA	Trifunctional enzyme subunit alpha, mitochondrial	ECHA_HUMAN	9	-46.954	0.53046	Astrocytes EV	Astrocytes cells	mitochondrion,mitochondrial inner membrane,mitochondrial fatty acid beta-oxidation multienzyme complex,mitochondrial nucleoid	fatty-acyl-CoA binding,3-hydroxyacyl-CoA dehydrogenase activity,acetyl-CoA C-acetyltransferase activity,enoyl-CoA hydratase activity,protein binding,long-chain-enoyl-CoA hydratase activity,long-chain-3-hydroxyacyl-CoA dehydrogenase activity,NAD binding	fatty acid beta-oxidation,response to insulin,cardiolipin acyl-chain remodeling,response to drug
Astrocytes EV / Astrocytes cells	P23528	P23528	-0.928739	0.928739	0.00546066	0.00354104	18	P23528	CFL1	Cofilin-1	COF1_HUMAN	9	-47.4683	0.525317	Astrocytes EV	Astrocytes cells	extracellular space,nucleus,cytoplasm,cytosol,cell-cell junction,focal adhesion,membrane,nuclear matrix,lamellipodium,cortical actin cytoskeleton,lamellipodium membrane,vesicle,ruffle membrane,extracellular exosome	receptor binding,protein binding,actin filament binding	mitotic cytokinesis,neural crest cell migration,neural fold formation,protein phosphorylation,cytoskeleton organization,Rho protein signal transduction,response to virus,regulation of cell morphogenesis,establishment of cell polarity,actin cytoskeleton organization,actin filament depolymerization,actin filament fragmentation,positive regulation of actin filament depolymerization,interleukin-12-me…
Astrocytes EV / Astrocytes cells	O75955	O75955	-0.93336	0.93336	0.0019199	0.00150736	14	O75955	FLOT1	Flotillin-1	FLOT1_HUMAN	4	-47.6362	0.523638	Astrocytes EV	Astrocytes cells	uropod,lysosomal membrane,endosome,early endosome,microtubule organizing center,plasma membrane,caveola,cell-cell junction,cell-cell adherens junction,focal adhesion,membrane,integral component of membrane,basolateral plasma membrane,flotillin complex,lamellipodium,cytoplasmic vesicle,centriolar satellite,sarcolemma,melanosome,cell-cell contact zone,membrane raft,extracellular exosome,apical plas…	protease binding,protein binding,ionotropic glutamate receptor binding,protein heterodimerization activity	membrane raft assembly,positive regulation of cytokine production,positive regulation of protein phosphorylation,regulation of receptor internalization,axonogenesis,extracellular matrix disassembly,positive regulation of protein binding,positive regulation of synaptic transmission, dopaminergic,positive regulation of interferon-beta production,dsRNA transport,positive regulation of heterotypic ce…
Astrocytes EV / Astrocytes cells	P54727	P54727	-0.936206	0.936206	0.0536425	0.0210992	12	P54727	RAD23B	UV excision repair protein RAD23 homolog B	RD23B_HUMAN	4	-47.7395	0.522605	Astrocytes EV	Astrocytes cells	proteasome complex,nucleus,nucleoplasm,cytosol,XPC complex	damaged DNA binding,single-stranded DNA binding,protein binding,polyubiquitin binding	nucleotide-excision repair, DNA damage recognition,nucleotide-excision repair, DNA duplex unwinding,nucleotide-excision repair,nucleotide-excision repair, preincision complex assembly,protein folding,spermatogenesis,protein deubiquitination,regulation of proteasomal ubiquitin-dependent protein catabolic process,proteasome-mediated ubiquitin-dependent protein catabolic process,embryonic organ deve…
Astrocytes EV / Astrocytes cells	Q9UBT2	Q9UBT2	-0.942268	0.942268	0.136207	0.0440875	10	Q9UBT2	UBA2	SUMO-activating enzyme subunit 2	SAE2_HUMAN	6	-47.9586	0.520414	Astrocytes EV	Astrocytes cells	nucleoplasm,cytoplasm,SUMO activating enzyme complex	magnesium ion binding,protein binding,ATP binding,enzyme activator activity,transcription factor binding,transferase activity,acid-amino acid ligase activity,SUMO activating enzyme activity,SUMO binding,small protein activating enzyme binding,ubiquitin-like protein conjugating enzyme binding,protein heterodimerization activity	protein sumoylation,positive regulation of catalytic activity
Astrocytes EV / Astrocytes cells	Q9NSD9	Q9NSD9	-0.955724	0.955724	0.000216087	0.000245847	11	Q9NSD9	FARSB	Phenylalanine--tRNA ligase beta subunit	SYFB_HUMAN	4	-48.4417	0.515583	Astrocytes EV	Astrocytes cells	cytoplasm,cytosol,phenylalanine-tRNA ligase complex,membrane	magnesium ion binding,RNA binding,phenylalanine-tRNA ligase activity,protein binding,ATP binding	translation,tRNA aminoacylation for protein translation,phenylalanyl-tRNA aminoacylation,protein heterotetramerization
Astrocytes EV / Astrocytes cells	B5ME19;Q99613	B5ME19;Q99613	-0.966592	0.966592	0.000657258	0.000621289	16	B5ME19;Q99613	EIF3CL;EIF3C	Eukaryotic translation initiation factor 3 subunit C-like protein;Eukaryotic translation initiation factor 3 subunit C	EIFCL_HUMAN;EIF3C_HUMAN	7	-48.8286	0.511714	Astrocytes EV	Astrocytes cells	eukaryotic translation initiation factor 3 complex;cytosol,eukaryotic translation initiation factor 3 complex	translation initiation factor binding,translation initiation factor activity;RNA binding,protein binding,translation initiation factor binding,translation initiation factor activity	translational initiation;translational initiation,positive regulation of translation,positive regulation of mRNA binding
Astrocytes EV / Astrocytes cells	O75083	O75083	-0.972406	0.972406	6.15046e-05	8.92052e-05	18	O75083	WDR1	WD repeat-containing protein 1	WDR1_HUMAN	10	-49.0344	0.509656	Astrocytes EV	Astrocytes cells	podosome,extracellular region,cytosol,plasma membrane,cell-cell junction,cell junction,cortical actin cytoskeleton,actomyosin, actin portion,cell projection,myelin sheath,extracellular exosome	actin filament binding	neutrophil mediated immunity,platelet degranulation,sensory perception of sound,regulation of cell shape,actin filament fragmentation,platelet formation,regulation of actin filament depolymerization,positive regulation of actin filament depolymerization,cortical cytoskeleton organization,locomotion,establishment of planar polarity of follicular epithelium,apical junction assembly,maintenance of e…
Astrocytes EV / Astrocytes cells	P51149	P51149	-0.972445	0.972445	3.03115e-06	7.19897e-06	16	P51149	RAB7A	Ras-related protein Rab-7a	RAB7A_HUMAN	9	-49.0359	0.509641	Astrocytes EV	Astrocytes cells	autophagosome membrane,lysosome,lysosomal membrane,late endosome,Golgi apparatus,lipid particle,cytosol,plasma membrane,endosome membrane,secretory granule membrane,phagocytic vesicle membrane,late endosome membrane,extrinsic component of lysosome membrane,melanosome membrane,pre-autophagosomal structure membrane,terminal bouton,phagocytic vesicle,extracellular exosome,alveolar lamellar body,retr…	GTPase activity,protein binding,GTP binding,GDP binding,Rac GTPase binding,retromer complex binding	autophagosome assembly,protein targeting to lysosome,endocytosis,epidermal growth factor catabolic process,endosome to lysosome transport,protein transport,lipid catabolic process,viral release from host cell,antigen processing and presentation of exogenous peptide antigen via MHC class II,protein to membrane docking,retrograde transport, endosome to Golgi,neutrophil degranulation,early endosome …
Astrocytes EV / Astrocytes cells	Q14108	Q14108	-0.974758	0.974758	0.0221114	0.0106628	10	Q14108	SCARB2	Lysosome membrane protein 2	SCRB2_HUMAN	3	-49.1175	0.508825	Astrocytes EV	Astrocytes cells	Golgi membrane,lysosomal membrane,endoplasmic reticulum membrane,plasma membrane,focal adhesion,cell surface,endosome membrane,membrane,integral component of membrane,clathrin-coated vesicle membrane,late endosome membrane,lysosomal lumen,extracellular exosome	virus receptor activity,scavenger receptor activity,protein binding,enzyme binding,transmembrane receptor activity	action potential,production of molecular mediator involved in inflammatory response,protein targeting to lysosome,fatty acid metabolic process,receptor-mediated endocytosis,phagocytosis, engulfment,positive regulation of neuron projection development,regulation of lipopolysaccharide-mediated signaling pathway,viral entry into host cell,membrane organization,regulation of endosome organization,reg…
Astrocytes EV / Astrocytes cells	P26196	P26196	-0.979501	0.979501	0.00132493	0.00110411	14	P26196	DDX6	Probable ATP-dependent RNA helicase DDX6	DDX6_HUMAN	4	-49.2845	0.507155	Astrocytes EV	Astrocytes cells	heterochromatin,cytoplasmic mRNA processing body,outer dense fiber,nucleus,nucleolus,cytoplasm,mitochondrion,cytosol,cytoplasmic stress granule,membrane,RISC complex,cytoplasmic ribonucleoprotein granule,P granule,sperm annulus	RNA binding,RNA helicase activity,ATP-dependent RNA helicase activity,helicase activity,protein binding,ATP binding,protein domain specific binding,cadherin binding	regulation of translation,spermatogenesis,RNA secondary structure unwinding,viral RNA genome packaging,stem cell population maintenance,cytoplasmic mRNA processing body assembly,exonucleolytic nuclear-transcribed mRNA catabolic process involved in deadenylation-dependent decay,negative regulation of neuron differentiation
Astrocytes EV / Astrocytes cells	Q8NE71	Q8NE71	-0.984268	0.984268	0.12738	0.0420908	14	Q8NE71	ABCF1	ATP-binding cassette sub-family F member 1	ABCF1_HUMAN	4	-49.4518	0.505482	Astrocytes EV	Astrocytes cells	nuclear envelope,nucleoplasm,cytosol,ribosome,membrane	RNA binding,protein binding,ATP binding,translation factor activity, RNA binding,ATPase activity	translation,inflammatory response,transmembrane transport
Astrocytes EV / Astrocytes cells	P07900	P07900	-0.985781	0.985781	5.48498e-06	1.18426e-05	18	P07900	HSP90AA1	Heat shock protein HSP 90-alpha	HS90A_HUMAN	12	-49.5048	0.504952	Astrocytes EV	Astrocytes cells	extracellular region,nucleus,nucleoplasm,cytoplasm,cytosol,plasma membrane,membrane,ruffle membrane,macromolecular complex,secretory granule lumen,melanosome,lysosomal lumen,myelin sheath,extracellular exosome,endocytic vesicle lumen,ficolin-1-rich granule lumen	nucleotide binding,RNA binding,protein tyrosine kinase activity,protein binding,ATP binding,ATPase activity,MHC class II protein complex binding,nitric-oxide synthase regulator activity,TPR domain binding,identical protein binding,protein homodimerization activity,histone deacetylase binding,GTPase binding,unfolded protein binding,DNA polymerase binding,scaffold protein binding,disordered domain …	G2/M transition of mitotic cell cycle,mitochondrial transport,receptor-mediated endocytosis,response to unfolded protein,telomere maintenance via telomerase,signal transduction,response to heat,response to cold,regulation of G2/M transition of mitotic cell cycle,peptidyl-tyrosine phosphorylation,cytokine-mediated signaling pathway,regulation of protein ubiquitination,Fc-gamma receptor signaling p…
Astrocytes EV / Astrocytes cells	Q07065	Q07065	-0.986258	0.986258	0.0818995	0.0296964	10	Q07065	CKAP4	Cytoskeleton-associated protein 4	CKAP4_HUMAN	10	-49.5214	0.504786	Astrocytes EV	Astrocytes cells	endoplasmic reticulum,endoplasmic reticulum lumen,endoplasmic reticulum membrane,rough endoplasmic reticulum,lipid particle,cytosol,cytoskeleton,plasma membrane,membrane,integral component of membrane,nuclear speck,azurophil granule membrane,specific granule membrane,cytoplasmic ribonucleoprotein granule,lamellar body,perinuclear region of cytoplasm,extracellular exosome	RNA binding	neutrophil degranulation,post-translational protein modification,cellular protein metabolic process
Astrocytes EV / Astrocytes cells	P60842	P60842	-0.997159	0.997159	0.00175012	0.00139715	18	P60842	EIF4A1	Eukaryotic initiation factor 4A-I	IF4A1_HUMAN	13	-49.9014	0.500986	Astrocytes EV	Astrocytes cells	cytoplasm,cytosol,membrane,eukaryotic translation initiation factor 4F complex,extracellular exosome,nucleus	RNA cap binding,RNA binding,double-stranded RNA binding,mRNA binding,translation initiation factor activity,ATP-dependent RNA helicase activity,helicase activity,protein binding,ATP binding,translation factor activity, RNA binding	nuclear-transcribed mRNA poly(A) tail shortening,translational initiation,regulation of gene expression,RNA secondary structure unwinding,viral process
Astrocytes EV / Astrocytes cells	O75368	O75368	-1.00209	1.00209	0.08812	0.0312366	12	O75368	SH3BGRL	SH3 domain-binding glutamic acid-rich-like protein	SH3L1_HUMAN	4	-50.0725	0.499275	Astrocytes EV	Astrocytes cells	extracellular space,nucleus,cytoplasm,extracellular exosome	SH3/SH2 adaptor activity,protein binding,SH3 domain binding	positive regulation of signal transduction
Astrocytes EV / Astrocytes cells	P18124	P18124	-1.01928	1.01928	1.85252e-05	3.22917e-05	18	P18124	RPL7	60S ribosomal protein L7	RL7_HUMAN	6	-50.6637	0.493363	Astrocytes EV	Astrocytes cells	nucleus,nucleolus,cytoplasm,cytosol,focal adhesion,membrane,cytosolic large ribosomal subunit,intracellular ribonucleoprotein complex,extracellular exosome	DNA binding,RNA binding,mRNA binding,structural constituent of ribosome,protein binding,protein homodimerization activity,poly(A) RNA binding	nuclear-transcribed mRNA catabolic process, nonsense-mediated decay,maturation of LSU-rRNA from tricistronic rRNA transcript (SSU-rRNA, 5.8S rRNA, LSU-rRNA),cytoplasmic translation,rRNA processing,translation,translational initiation,SRP-dependent cotranslational protein targeting to membrane,viral transcription,ribosomal large subunit biogenesis
Astrocytes EV / Astrocytes cells	P59998	P59998	-1.02123	1.02123	0.00073043	0.000683653	18	P59998	ARPC4	Actin-related protein 2/3 complex subunit 4	ARPC4_HUMAN	3	-50.7304	0.492696	Astrocytes EV	Astrocytes cells	cytosol,Arp2/3 protein complex,cell projection,extracellular exosome	structural constituent of cytoskeleton,protein binding,enzyme binding,protein binding, bridging,actin filament binding	actin filament polymerization,Arp2/3 complex-mediated actin nucleation,Fc-gamma receptor signaling pathway involved in phagocytosis,actin nucleation,ephrin receptor signaling pathway,membrane organization
Astrocytes EV / Astrocytes cells	P50914	P50914	-1.02812	1.02812	0.000377518	0.00038623	12	P50914	RPL14	60S ribosomal protein L14	RL14_HUMAN	3	-50.965	0.49035	Astrocytes EV	Astrocytes cells	cytosol,membrane,cytosolic large ribosomal subunit,extracellular exosome	RNA binding,structural constituent of ribosome,protein binding,cadherin binding,poly(A) RNA binding	nuclear-transcribed mRNA catabolic process, nonsense-mediated decay,rRNA processing,translation,translational initiation,SRP-dependent cotranslational protein targeting to membrane,viral transcription,ribosomal large subunit biogenesis
Astrocytes EV / Astrocytes cells	P52597	P52597	-1.03118	1.03118	0.0235193	0.0110885	12	P52597	HNRNPF	Heterogeneous nuclear ribonucleoprotein F	HNRPF_HUMAN	3	-51.0691	0.489309	Astrocytes EV	Astrocytes cells	nucleus,nucleoplasm,cytosol,plasma membrane,membrane,catalytic step 2 spliceosome	RNA binding,single-stranded RNA binding,protein binding,TBP-class protein binding	mRNA splicing, via spliceosome,RNA processing,fibroblast growth factor receptor signaling pathway,RNA metabolic process,interleukin-12-mediated signaling pathway,regulation of RNA splicing
Astrocytes EV / Astrocytes cells	P19367	P19367	-1.03524	1.03524	0.0762813	0.0283075	10	P19367	HK1	Hexokinase-1	HXK1_HUMAN	11	-51.2066	0.487934	Astrocytes EV	Astrocytes cells	mitochondrion,mitochondrial outer membrane,cytosol,membrane raft,sperm principal piece	glucokinase activity,hexokinase activity,protein binding,ATP binding,glucose binding,fructokinase activity,mannokinase activity,peptidoglycan binding	cellular glucose homeostasis,positive regulation of cytokine secretion involved in immune response,glycolytic process,carbohydrate phosphorylation,positive regulation of interleukin-1 beta secretion,glucose 6-phosphate metabolic process,canonical glycolysis,establishment of protein localization to mitochondrion,maintenance of protein location in mitochondrion
Astrocytes EV / Astrocytes cells	P22087	P22087	-1.04158	1.04158	0.00936601	0.00558436	10	P22087	FBL	rRNA 2'-O-methyltransferase fibrillarin	FBRL_HUMAN	2	-51.4205	0.485795	Astrocytes EV	Astrocytes cells	fibrillar center,dense fibrillar component,granular component,nucleus,nucleoplasm,chromosome,nucleolus,Cajal body,membrane,box C/D snoRNP complex,small-subunit processome,extracellular exosome	TFIID-class transcription factor binding,RNA binding,protein binding,rRNA methyltransferase activity,ATPase binding,histone-glutamine methyltransferase activity	box C/D snoRNA 3'-end processing,osteoblast differentiation,rRNA processing,rRNA methylation,snoRNA localization,histone glutamine methylation
Astrocytes EV / Astrocytes cells	Q14195	Q14195	-1.04595	1.04595	0.0328868	0.0142334	13	Q14195	DPYSL3	Dihydropyrimidinase-related protein 3	DPYL3_HUMAN	9	-51.5673	0.484327	Astrocytes EV	Astrocytes cells	extracellular space,cytosol,lamellipodium,growth cone,filamentous actin,cell body,exocytic vesicle	protein binding,hydrolase activity, acting on carbon-nitrogen (but not peptide) bonds,SH3 domain binding,filamin binding,chondroitin sulfate binding	positive regulation of neuron projection development,negative regulation of neuron projection development,negative regulation of cell migration,neuron development,response to axon injury,actin filament bundle assembly,protein homooligomerization,positive regulation of filopodium assembly,actin crosslink formation,cellular response to cytokine stimulus
Astrocytes EV / Astrocytes cells	O75131	O75131	-1.05563	1.05563	7.36406e-06	1.43804e-05	16	O75131	CPNE3	Copine-3	CPNE3_HUMAN	8	-51.8914	0.481086	Astrocytes EV	Astrocytes cells	nucleus,nucleolus,cytoplasm,mitochondrion,cytosol,plasma membrane,focal adhesion,cell junction,azurophil granule membrane,extracellular exosome	RNA binding,protein serine/threonine kinase activity,transporter activity,protein binding,calcium-dependent phospholipid binding,receptor tyrosine kinase binding,calcium-dependent protein binding	protein phosphorylation,lipid metabolic process,vesicle-mediated transport,positive regulation of cell migration,ERBB2 signaling pathway,neutrophil degranulation,glycerophospholipid biosynthetic process,cellular response to calcium ion,cellular response to growth factor stimulus
Astrocytes EV / Astrocytes cells	P07237	P07237	-1.06484	1.06484	7.21803e-06	1.43804e-05	16	P07237	P4HB	Protein disulfide-isomerase	PDIA1_HUMAN	12	-52.1973	0.478027	Astrocytes EV	Astrocytes cells	extracellular region,endoplasmic reticulum,endoplasmic reticulum lumen,endoplasmic reticulum-Golgi intermediate compartment,focal adhesion,external side of plasma membrane,procollagen-proline 4-dioxygenase complex,endoplasmic reticulum chaperone complex,melanosome,extracellular exosome	RNA binding,protein disulfide isomerase activity,integrin binding,protein binding,peptide disulfide oxidoreductase activity,enzyme binding,protein heterodimerization activity,procollagen-proline 4-dioxygenase activity,peptidyl-proline 4-dioxygenase activity	protein folding,peptidyl-proline hydroxylation to 4-hydroxy-L-proline,chylomicron assembly,very-low-density lipoprotein particle assembly,cellular response to oxidative stress,response to endoplasmic reticulum stress,interleukin-12-mediated signaling pathway,interleukin-23-mediated signaling pathway,post-translational protein modification,cellular protein metabolic process,cell redox homeostasis,…
Astrocytes EV / Astrocytes cells	Q9Y4L1	Q9Y4L1	-1.06878	1.06878	0.00339057	0.00237715	12	Q9Y4L1	HYOU1	Hypoxia up-regulated protein 1	HYOU1_HUMAN	10	-52.3279	0.476721	Astrocytes EV	Astrocytes cells	extracellular region,endoplasmic reticulum,endoplasmic reticulum lumen,smooth endoplasmic reticulum,focal adhesion,membrane,endoplasmic reticulum chaperone complex,extracellular exosome,endocytic vesicle lumen,cytoplasm	ATP binding,chaperone binding,heat shock protein binding,protein binding involved in protein folding,unfolded protein binding,ATPase activity,misfolded protein binding,ATPase activity, coupled	response to ischemia,ER to Golgi vesicle-mediated transport,receptor-mediated endocytosis,response to endoplasmic reticulum stress,IRE1-mediated unfolded protein response,cellular response to hypoxia,negative regulation of hypoxia-induced intrinsic apoptotic signaling pathway,negative regulation of endoplasmic reticulum stress-induced neuron intrinsic apoptotic signaling pathway,response to unfol…
Astrocytes EV / Astrocytes cells	Q8N1G4	Q8N1G4	-1.07016	1.07016	0.0567151	0.0219916	10	Q8N1G4	LRRC47	Leucine-rich repeat-containing protein 47	LRC47_HUMAN	7	-52.3733	0.476267	Astrocytes EV	Astrocytes cells	phenylalanine-tRNA ligase complex	RNA binding,protein binding,phenylalanine-tRNA ligase activity	phenylalanyl-tRNA aminoacylation
Astrocytes EV / Astrocytes cells	P61604	P61604	-1.08519	1.08519	0.000157204	0.000189043	18	P61604	HSPE1	10 kDa heat shock protein, mitochondrial	CH10_HUMAN	4	-52.8671	0.471329	Astrocytes EV	Astrocytes cells	mitochondrion,mitochondrial matrix,membrane,extracellular exosome	RNA binding,protein binding,ATP binding,metal ion binding,unfolded protein binding,chaperone binding	osteoblast differentiation,protein folding,activation of cysteine-type endopeptidase activity involved in apoptotic process,response to unfolded protein,chaperone mediated protein folding requiring cofactor
Astrocytes EV / Astrocytes cells	Q9Y5P6	Q9Y5P6	-1.08868	1.08868	0.0537474	0.0210992	10	Q9Y5P6	GMPPB	Mannose-1-phosphate guanyltransferase beta	GMPPB_HUMAN	3	-52.9807	0.470193	Astrocytes EV	Astrocytes cells	cytoplasm,mitochondrion,extracellular exosome	mannose-1-phosphate guanylyltransferase activity,protein binding,GTP binding	GDP-mannose biosynthetic process
Astrocytes EV / Astrocytes cells	P13473	P13473	-1.08935	1.08935	0.00172638	0.00138989	12	P13473	LAMP2	Lysosome-associated membrane glycoprotein 2	LAMP2_HUMAN	1	-53.0028	0.469972	Astrocytes EV	Astrocytes cells	extracellular space,lysosome,lysosomal membrane,late endosome,plasma membrane,membrane,phagocytic vesicle membrane,platelet dense granule membrane,late endosome membrane,azurophil granule membrane,lysosomal lumen,autolysosome,extracellular exosome,integral component of autophagosome membrane,ficolin-1-rich granule membrane,membrane microdomain	protein binding,enzyme binding,protein domain specific binding	platelet degranulation,protein targeting,cellular response to starvation,protein import,regulation of protein stability,neutrophil degranulation,muscle cell cellular homeostasis,protein stabilization,chaperone-mediated autophagy,protein targeting to lysosome involved in chaperone-mediated autophagy,autophagosome maturation,lysosomal protein catabolic process
Astrocytes EV / Astrocytes cells	P09651	P09651	-1.09382	1.09382	0.0181759	0.00935889	18	P09651	HNRNPA1	Heterogeneous nuclear ribonucleoprotein A1	ROA1_HUMAN	5	-53.148	0.46852	Astrocytes EV	Astrocytes cells	nucleus,nucleoplasm,spliceosomal complex,cytoplasm,membrane,intracellular ribonucleoprotein complex,extracellular exosome,catalytic step 2 spliceosome	single-stranded DNA binding,RNA binding,single-stranded RNA binding,protein binding,protein domain specific binding,miRNA binding,pre-mRNA binding,telomeric repeat-containing RNA binding,G-rich strand telomeric DNA binding	regulation of alternative mRNA splicing, via spliceosome,mRNA splicing, via spliceosome,RNA export from nucleus,fibroblast growth factor receptor signaling pathway,viral process,RNA metabolic process,negative regulation of telomere maintenance via telomerase,positive regulation of telomere maintenance via telomerase,cellular response to glucose starvation,mRNA transport,nuclear export,nuclear imp…
Astrocytes EV / Astrocytes cells	P55786	P55786	-1.09695	1.09695	2.15221e-05	3.68396e-05	18	P55786	NPEPPS	Puromycin-sensitive aminopeptidase	PSA_HUMAN	9	-53.2495	0.467505	Astrocytes EV	Astrocytes cells	nucleus,cytoplasm,cytosol,extracellular exosome	aminopeptidase activity,zinc ion binding,peptide binding,metalloaminopeptidase activity	protein polyubiquitination,proteolysis,peptide catabolic process,cellular response to hypoxia,positive regulation of protein targeting to mitochondrion
Astrocytes EV / Astrocytes cells	P49591	P49591	-1.10343	1.10343	0.00555638	0.00356987	14	P49591	SARS1	Serine--tRNA ligase, cytoplasmic	SYSC_HUMAN	3	-53.4592	0.465408	Astrocytes EV	Astrocytes cells	nucleus,cytoplasm,cytosol,extracellular exosome	core promoter sequence-specific DNA binding,RNA binding,serine-tRNA ligase activity,protein binding,ATP binding,protein homodimerization activity,selenocysteine-tRNA ligase activity	negative regulation of transcription from RNA polymerase II promoter,transcription, DNA-templated,translation,tRNA aminoacylation for protein translation,seryl-tRNA aminoacylation,tRNA processing,selenocysteine metabolic process,negative regulation of angiogenesis,selenocysteinyl-tRNA(Sec) biosynthetic process,negative regulation of vascular endothelial growth factor production
Astrocytes EV / Astrocytes cells	Q15366	Q15366	-1.11114	1.11114	6.86405e-05	9.66052e-05	18	Q15366	PCBP2	Poly(rC)-binding protein 2	PCBP2_HUMAN	6	-53.7073	0.462927	Astrocytes EV	Astrocytes cells	nucleus,nucleoplasm,cytoplasm,cytosol,focal adhesion,membrane,intracellular ribonucleoprotein complex,extracellular exosome	DNA binding,RNA binding,protein binding,enzyme binding,ubiquitin protein ligase binding	mRNA splicing, via spliceosome,RNA metabolic process,mRNA metabolic process,negative regulation of type I interferon production,viral RNA genome replication,proteasome-mediated ubiquitin-dependent protein catabolic process,innate immune response,negative regulation of defense response to virus,defense response to virus,IRES-dependent viral translational initiation
Astrocytes EV / Astrocytes cells	Q16531	Q16531	-1.12314	1.12314	0.00296847	0.00214452	10	Q16531	DDB1	DNA damage-binding protein 1	DDB1_HUMAN	10	-54.0907	0.459093	Astrocytes EV	Astrocytes cells	nuclear chromosome, telomeric region,extracellular space,nucleus,nucleoplasm,cytoplasm,Cul4A-RING E3 ubiquitin ligase complex,Cul4B-RING E3 ubiquitin ligase complex,macromolecular complex,extracellular exosome,Cul4-RING E3 ubiquitin ligase complex,cullin-RING ubiquitin ligase complex	DNA binding,protein binding,protein binding, bridging,macromolecular complex binding,WD40-repeat domain binding,cullin family protein binding,damaged DNA binding	nucleotide-excision repair, DNA damage recognition,nucleotide-excision repair, DNA duplex unwinding,DNA repair,transcription-coupled nucleotide-excision repair,nucleotide-excision repair,nucleotide-excision repair, preincision complex stabilization,nucleotide-excision repair, preincision complex assembly,nucleotide-excision repair, DNA incision, 3'-to lesion,nucleotide-excision repair, DNA incisi…
Astrocytes EV / Astrocytes cells	P38606	P38606	-1.12327	1.12327	0.0297173	0.0132232	14	P38606	ATP6V1A	V-type proton ATPase catalytic subunit A	VATA_HUMAN	3	-54.0946	0.459054	Astrocytes EV	Astrocytes cells	mitochondrion,lysosomal membrane,cytosol,plasma membrane,integral component of plasma membrane,microvillus,apical plasma membrane,proton-transporting two-sector ATPase complex,proton-transporting V-type ATPase, V1 domain,myelin sheath,extracellular exosome,vacuolar membrane	ATP binding,proton-transporting ATPase activity, rotational mechanism	cellular iron ion homeostasis,insulin receptor signaling pathway,ATP hydrolysis coupled proton transport,regulation of macroautophagy,transferrin transport,ion transmembrane transport,cellular response to increased oxygen levels,ATP metabolic process,phagosome acidification
Astrocytes EV / Astrocytes cells	P0DP23;P0DP24;P0DP25	P0DP23;P0DP24;P0DP25	-1.12917	1.12917	3.90582e-05	6.097e-05	16	P0DP23;P0DP24;P0DP25	CALM1;CALM2;CALM3	Calmodulin-1;Calmodulin-2;Calmodulin-3	CALM1_HUMAN;CALM2_HUMAN;CALM3_HUMAN	5	-54.2822	0.457178	Astrocytes EV	Astrocytes cells	spindle pole,extracellular region,nucleus,nucleoplasm,cytoplasm,centrosome,cytosol,spindle microtubule,plasma membrane,sarcomere,vesicle,macromolecular complex,extracellular exosome,catalytic complex,calcium channel complex;spindle pole,nucleus,cytoplasm,centrosome,spindle microtubule,plasma membrane,sarcomere,vesicle,macromolecular complex,extracellular exosome,catalytic complex,calcium channel …	Ras guanyl-nucleotide exchange factor activity,calcium ion binding,protein binding,adenylate cyclase binding,inositol-1,4,5-trisphosphate 3-kinase activity,ligand-gated ion channel activity,calcium channel inhibitor activity,protein kinase binding,protein domain specific binding,titin binding,N-terminal myristoylation domain binding,protein serine/threonine kinase activator activity,ion channel b…	MAPK cascade,regulation of heart rate,platelet degranulation,detection of calcium ion,glycogen catabolic process,protein methylation,muscle contraction,G-protein coupled receptor signaling pathway,Wnt signaling pathway, calcium modulating pathway,positive regulation of peptidyl-threonine phosphorylation,negative regulation of peptidyl-threonine phosphorylation,regulation of release of sequestered…
Astrocytes EV / Astrocytes cells	Q9NTJ5	Q9NTJ5	-1.13039	1.13039	0.0805706	0.0293828	10	Q9NTJ5	SACM1L	Phosphatidylinositol-3-phosphatase SAC1	SAC1_HUMAN	4	-54.3209	0.456791	Astrocytes EV	Astrocytes cells	Golgi membrane,endoplasmic reticulum membrane,Golgi apparatus,integral component of endoplasmic reticulum membrane,AMPA glutamate receptor complex	phosphatidylinositol-3-phosphatase activity,protein binding,phosphatase activity,phosphatidylinositol bisphosphate phosphatase activity,phosphatidylinositol phosphate 4-phosphatase activity,phosphatidylinositol-4-phosphate phosphatase activity	phosphatidylinositol biosynthetic process,phosphatidylinositol dephosphorylation
Astrocytes EV / Astrocytes cells	P13667	P13667	-1.13085	1.13085	2.82229e-05	4.5832e-05	18	P13667	PDIA4	Protein disulfide-isomerase A4	PDIA4_HUMAN	12	-54.3353	0.456647	Astrocytes EV	Astrocytes cells	extracellular space,endoplasmic reticulum,endoplasmic reticulum lumen,cell surface,melanosome	RNA binding,protein disulfide isomerase activity,protein binding,peptide disulfide oxidoreductase activity	protein folding,protein secretion,response to endoplasmic reticulum stress,cell redox homeostasis,oxidation-reduction process,chaperone-mediated protein folding
Astrocytes EV / Astrocytes cells	P63220	P63220	-1.13941	1.13941	9.98448e-05	0.000130514	10	P63220	RPS21	40S ribosomal protein S21	RS21_HUMAN	2	-54.6055	0.453945	Astrocytes EV	Astrocytes cells	nucleoplasm,rough endoplasmic reticulum,cytosol,small ribosomal subunit,cytosolic small ribosomal subunit,polysomal ribosome	RNA binding,structural constituent of ribosome,protein N-terminus binding	nuclear-transcribed mRNA catabolic process, nonsense-mediated decay,endonucleolytic cleavage in ITS1 to separate SSU-rRNA from 5.8S rRNA and LSU-rRNA from tricistronic rRNA transcript (SSU-rRNA, 5.8S rRNA, LSU-rRNA),endonucleolytic cleavage to generate mature 3'-end of SSU-rRNA from (SSU-rRNA, 5.8S rRNA, LSU-rRNA),cytoplasmic translation,rRNA processing,translation,translational initiation,SRP-de…
Astrocytes EV / Astrocytes cells	O60763	O60763	-1.14316	1.14316	0.000113682	0.000145944	16	O60763	USO1	General vesicular transport factor p115	USO1_HUMAN	9	-54.7232	0.452768	Astrocytes EV	Astrocytes cells	Golgi membrane,fibrillar center,endoplasmic reticulum,Golgi apparatus,Golgi stack,cytosol,ER to Golgi transport vesicle membrane,membrane,transport vesicle,perinuclear region of cytoplasm	RNA binding,protein binding,protein transporter activity,cadherin binding	intracellular protein transport,ER to Golgi vesicle-mediated transport,Golgi organization,transcytosis,COPII vesicle coating,Golgi vesicle docking,vesicle fusion with Golgi apparatus,membrane fusion
Astrocytes EV / Astrocytes cells	Q16643	Q16643	-1.15261	1.15261	0.00338546	0.00237715	14	Q16643	DBN1	Drebrin	DREB_HUMAN	7	-55.019	0.44981	Astrocytes EV	Astrocytes cells	cytoplasm,cytoskeleton,plasma membrane,gap junction,actin cytoskeleton,dendrite,growth cone,cortical cytoskeleton,actomyosin	actin binding,protein binding,profilin binding,cadherin binding	actin filament organization,cell communication by chemical coupling,cell communication by electrical coupling,maintenance of protein location in cell,regulation of neuronal synaptic plasticity,generation of neurons,regulation of dendrite development,neural precursor cell proliferation
Astrocytes EV / Astrocytes cells	P62140	P62140	-1.15291	1.15291	0.00985133	0.0057949	12	P62140	PPP1CB	Serine/threonine-protein phosphatase PP1-beta catalytic subunit	PP1B_HUMAN	6	-55.0282	0.449718	Astrocytes EV	Astrocytes cells	protein phosphatase type 1 complex,nucleus,nucleoplasm,nucleolus,cytosol,plasma membrane,focal adhesion,extracellular exosome,PTW/PP1 phosphatase complex,nuclear chromosome, telomeric region	protein binding,phosphatase activity,myosin phosphatase activity,protein kinase binding,metal ion binding,myosin-light-chain-phosphatase activity	G2/M transition of mitotic cell cycle,glycogen metabolic process,protein dephosphorylation,regulation of cell adhesion,circadian regulation of gene expression,regulation of circadian rhythm,entrainment of circadian clock by photoperiod,cell division
Astrocytes EV / Astrocytes cells	Q92598	Q92598	-1.16028	1.16028	0.000177684	0.000211	12	Q92598	HSPH1	Heat shock protein 105 kDa	HS105_HUMAN	10	-55.2574	0.447426	Astrocytes EV	Astrocytes cells	extracellular region,nucleoplasm,cytoplasm,cytosol,microtubule,macromolecular complex,extracellular exosome,endocytic vesicle lumen,nucleus	adenyl-nucleotide exchange factor activity,protein binding,ATP binding,alpha-tubulin binding,ATPase activity, coupled,unfolded protein binding,ATPase activity,misfolded protein binding,heat shock protein binding,protein binding involved in protein folding	receptor-mediated endocytosis,response to unfolded protein,positive regulation of MHC class I biosynthetic process,positive regulation of transcription from RNA polymerase II promoter,chaperone mediated protein folding requiring cofactor,positive regulation of NK T cell activation,positive regulation of protein tyrosine kinase activity,regulation of cellular response to heat,negative regulation o…
Astrocytes EV / Astrocytes cells	Q15293	Q15293	-1.16179	1.16179	0.0357229	0.0151842	10	Q15293	RCN1	Reticulocalbin-1	RCN1_HUMAN	3	-55.3043	0.446957	Astrocytes EV	Astrocytes cells	endoplasmic reticulum,endoplasmic reticulum lumen	calcium ion binding,protein binding	in utero embryonic development,camera-type eye development,post-translational protein modification,cellular protein metabolic process
Astrocytes EV / Astrocytes cells	P10412	P10412	-1.18341	1.18341	0.00151327	0.001234	18	P10412	H1-4	Histone H1.4	H14_HUMAN	6	-55.9691	0.440309	Astrocytes EV	Astrocytes cells	nuclear nucleosome,nucleus,nuclear heterochromatin,extracellular exosome	double-stranded DNA binding,RNA binding,calcium ion binding,protein binding,ATP binding,GTP binding,AMP binding,chromatin DNA binding,dATP binding,ADP binding	negative regulation of transcription from RNA polymerase II promoter,nucleosome assembly,nucleosome positioning,histone H3-K4 trimethylation,histone H3-K27 trimethylation
Astrocytes EV / Astrocytes cells	P13489	P13489	-1.19813	1.19813	0.0026969	0.00200161	12	P13489	RNH1	Ribonuclease inhibitor	RINI_HUMAN	7	-56.4161	0.435839	Astrocytes EV	Astrocytes cells	nucleoplasm,cytosol,angiogenin-PRI complex,extracellular exosome	protein binding,ribonuclease inhibitor activity	mRNA catabolic process,negative regulation of catalytic activity,regulation of angiogenesis
Astrocytes EV / Astrocytes cells	Q04637	Q04637	-1.20402	1.20402	0.00317582	0.00226845	16	Q04637	EIF4G1	Eukaryotic translation initiation factor 4 gamma 1	IF4G1_HUMAN	12	-56.5935	0.434065	Astrocytes EV	Astrocytes cells	nucleus,cytoplasm,cytosol,polysome,membrane,eukaryotic translation initiation factor 4F complex,cytosolic small ribosomal subunit	RNA binding,mRNA binding,translation initiation factor activity,protein binding,ATP binding,translation factor activity, RNA binding,eukaryotic initiation factor 4E binding,translation initiation factor binding,protein complex scaffold,identical protein binding,cadherin binding	nuclear-transcribed mRNA catabolic process, nonsense-mediated decay,nuclear-transcribed mRNA poly(A) tail shortening,behavioral fear response,cap-dependent translational initiation,translation,translational initiation,regulation of translational initiation,mitochondrion organization,positive regulation of cell proliferation,negative regulation of autophagy,negative regulation of peptidyl-threonin…
Astrocytes EV / Astrocytes cells	Q16555	Q16555	-1.20593	1.20593	9.56427e-07	3.08002e-06	16	Q16555	DPYSL2	Dihydropyrimidinase-related protein 2	DPYL2_HUMAN	10	-56.651	0.43349	Astrocytes EV	Astrocytes cells	cytosol,plasma membrane,extracellular exosome,microtubule,membrane	dihydropyrimidinase activity,protein binding,microtubule binding,identical protein binding	nucleobase-containing compound metabolic process,endocytosis,cytoskeleton organization,signal transduction,nervous system development,axon guidance,brain development,regulation of axon extension
Astrocytes EV / Astrocytes cells	Q9NTK5	Q9NTK5	-1.21139	1.21139	0.0283862	0.0129338	10	Q9NTK5	OLA1	Obg-like ATPase 1	OLA1_HUMAN	5	-56.8147	0.431853	Astrocytes EV	Astrocytes cells	extracellular region,nucleolus,cytoplasm,centrosome,cytosol,membrane,platelet alpha granule lumen,extracellular exosome	protein binding,ATP binding,GTP binding,ATPase activity,cadherin binding,metal ion binding	platelet degranulation,ATP metabolic process
Astrocytes EV / Astrocytes cells	P28331	P28331	-1.21701	1.21701	0.00222593	0.00171521	10	P28331	NDUFS1	NADH-ubiquinone oxidoreductase 75 kDa subunit, mitochondrial	NDUS1_HUMAN	2	-56.9825	0.430175	Astrocytes EV	Astrocytes cells	mitochondrion,mitochondrial respiratory chain complex I,mitochondrial intermembrane space,mitochondrial matrix,myelin sheath,plasma membrane respiratory chain complex I	protein binding,NADH dehydrogenase (ubiquinone) activity,electron carrier activity,metal ion binding,iron-sulfur cluster binding,2 iron, 2 sulfur cluster binding,4 iron, 4 sulfur cluster binding,NADH dehydrogenase activity	mitochondrial electron transport, NADH to ubiquinone,apoptotic mitochondrial changes,mitochondrial respiratory chain complex I assembly,cellular respiration,ATP metabolic process,regulation of mitochondrial membrane potential,reactive oxygen species metabolic process
Astrocytes EV / Astrocytes cells	P53621	P53621	-1.23559	1.23559	0.0385627	0.0161031	12	P53621	COPA	Coatomer subunit alpha	COPA_HUMAN	11	-57.533	0.42467	Astrocytes EV	Astrocytes cells	Golgi membrane,extracellular space,cytoplasm,endoplasmic reticulum membrane,cytosol,membrane,COPI vesicle coat,transport vesicle,extracellular exosome	hormone activity,structural molecule activity	intracellular protein transport,ER to Golgi vesicle-mediated transport,retrograde vesicle-mediated transport, Golgi to ER,intra-Golgi vesicle-mediated transport,regulation of receptor activity,pancreatic juice secretion
Astrocytes EV / Astrocytes cells	P35241	P35241	-1.24841	1.24841	2.96908e-07	1.44647e-06	16	P35241	RDX	Radixin	RADI_HUMAN	12	-57.9089	0.420911	Astrocytes EV	Astrocytes cells	ruffle,extracellular space,plasma membrane,microvillus,cell-cell adherens junction,focal adhesion,apical plasma membrane,lamellipodium,filopodium,T-tubule,midbody,cortical actin cytoskeleton,cleavage furrow,stereocilium,myelin sheath,cell tip,extracellular exosome,cell periphery	RNA binding,actin binding,protein binding,protein domain specific binding,protein homodimerization activity,cadherin binding,protein kinase A binding,ATPase binding	regulation of cell shape,regulation of cell size,positive regulation of gene expression,protein kinase A signaling,microvillus assembly,positive regulation of cell migration,regulation of actin filament bundle assembly,regulation of Rap protein signal transduction,negative regulation of homotypic cell-cell adhesion,negative regulation of GTPase activity,cellular response to platelet-derived growt…
Astrocytes EV / Astrocytes cells	P48681	P48681	-1.2531	1.2531	8.72106e-05	0.00011669	14	P48681	NES	Nestin	NEST_HUMAN	31	-58.0453	0.419547	Astrocytes EV	Astrocytes cells	cytoplasm,intermediate filament,intermediate filament cytoskeleton	molecular_function,structural molecule activity,intermediate filament binding	G2/M transition of mitotic cell cycle,central nervous system development,brain development,positive regulation of intermediate filament depolymerization,embryonic camera-type eye development,negative regulation of protein binding,negative regulation of catalytic activity,stem cell proliferation,positive regulation of neural precursor cell proliferation
Astrocytes EV / Astrocytes cells	Q71U36	Q71U36	-1.25731	1.25731	1.55728e-07	9.24637e-07	18	Q71U36	TUBA1A	Tubulin alpha-1A chain	TBA1A_HUMAN	8	-58.1676	0.418324	Astrocytes EV	Astrocytes cells	nucleus,cytosol,microtubule,cytoplasmic microtubule,microtubule cytoskeleton,cytoplasmic ribonucleoprotein granule,myelin sheath,membrane raft,recycling endosome,extracellular exosome,cytoplasm	GTPase activity,structural molecule activity,structural constituent of cytoskeleton,protein binding,GTP binding,protein domain specific binding	G2/M transition of mitotic cell cycle,cytoskeleton organization,microtubule-based process,regulation of G2/M transition of mitotic cell cycle,cytoskeleton-dependent intracellular transport,cell division,ciliary basal body docking,microtubule cytoskeleton organization,mitotic cell cycle
Astrocytes EV / Astrocytes cells	Q13263	Q13263	-1.25792	1.25792	5.81025e-05	8.49191e-05	14	Q13263	TRIM28	Transcription intermediary factor 1-beta	TIF1B_HUMAN	4	-58.1853	0.418147	Astrocytes EV	Astrocytes cells	nucleus,nucleoplasm,nuclear euchromatin,nuclear heterochromatin,RNA polymerase II transcription factor complex	RNA polymerase II transcription coactivator activity,DNA binding,chromatin binding,transcription corepressor activity,RNA binding,protein kinase activity,ubiquitin-protein transferase activity,protein binding,zinc ion binding,ubiquitin protein ligase binding,Krueppel-associated box domain binding,chromo shadow domain binding,promoter-specific chromatin binding,transcription factor activity, seque…	negative regulation of transcription from RNA polymerase II promoter,epithelial to mesenchymal transition,DNA repair,chromatin organization,transcription initiation from RNA polymerase II promoter,Ras protein signal transduction,embryo implantation,protein ubiquitination,protein sumoylation,positive regulation of transcription factor import into nucleus,DNA methylation involved in embryo developm…
Astrocytes EV / Astrocytes cells	P61978	P61978	-1.25959	1.25959	7.2378e-05	0.000100378	18	P61978	HNRNPK	Heterogeneous nuclear ribonucleoprotein K	HNRPK_HUMAN	8	-58.2336	0.417664	Astrocytes EV	Astrocytes cells	nuclear chromatin,podosome,nucleus,nucleoplasm,cytoplasm,focal adhesion,membrane,cell projection,extracellular exosome,catalytic step 2 spliceosome	RNA polymerase II core promoter proximal region sequence-specific DNA binding,transcriptional activator activity, RNA polymerase II core promoter proximal region sequence-specific binding,single-stranded DNA binding,RNA binding,protein binding,protein domain specific binding,identical protein binding,cadherin binding	mRNA splicing, via spliceosome,transcription from RNA polymerase II promoter,RNA processing,signal transduction,regulation of low-density lipoprotein particle clearance,viral process,RNA metabolic process,negative regulation of apoptotic process,positive regulation of low-density lipoprotein particle receptor biosynthetic process,positive regulation of transcription from RNA polymerase II promote…
Astrocytes EV / Astrocytes cells	P13639	P13639	-1.2665	1.2665	1.71278e-08	1.80794e-07	18	P13639	EEF2	Elongation factor 2	EF2_HUMAN	19	-58.4333	0.415667	Astrocytes EV	Astrocytes cells	extracellular region,nucleus,cytoplasm,cytosol,plasma membrane,membrane,aggresome,intracellular ribonucleoprotein complex,secretory granule lumen,polysomal ribosome,membrane raft,extracellular exosome,ficolin-1-rich granule lumen	p53 binding,RNA binding,translation elongation factor activity,GTPase activity,protein binding,GTP binding,5S rRNA binding,protein kinase binding,ribosome binding,cadherin binding,actin filament binding	hematopoietic progenitor cell differentiation,response to ischemia,skeletal muscle contraction,translational elongation,protein methylation,aging,glial cell proliferation,peptidyl-diphthamide biosynthetic process from peptidyl-histidine,response to estradiol,response to endoplasmic reticulum stress,skeletal muscle cell differentiation,response to hydrogen peroxide,neutrophil degranulation,respons…
Astrocytes EV / Astrocytes cells	Q06830	Q06830	-1.26989	1.26989	3.46802e-05	5.5841e-05	18	Q06830	PRDX1	Peroxiredoxin-1	PRDX1_HUMAN	6	-58.5308	0.414692	Astrocytes EV	Astrocytes cells	extracellular space,nucleus,cytoplasm,mitochondrion,cytosol,melanosome,myelin sheath,extracellular exosome	RNA binding,peroxidase activity,protein binding,thioredoxin peroxidase activity,identical protein binding,cadherin binding	skeletal system development,retina homeostasis,cell proliferation,removal of superoxide radicals,natural killer cell activation,regulation of stress-activated MAPK cascade,erythrocyte homeostasis,cellular response to oxidative stress,natural killer cell mediated cytotoxicity,regulation of NF-kappaB import into nucleus,hydrogen peroxide catabolic process,cell redox homeostasis,oxidation-reduction …
Astrocytes EV / Astrocytes cells	P23396	P23396	-1.27198	1.27198	3.79434e-08	3.02606e-07	18	P23396	RPS3	40S ribosomal protein S3	RS3_HUMAN	9	-58.5908	0.414092	Astrocytes EV	Astrocytes cells	nucleus,nucleoplasm,nucleolus,cytoplasm,mitochondrial inner membrane,mitochondrial matrix,endoplasmic reticulum,cytosol,ribosome,polysome,plasma membrane,focal adhesion,membrane,cytosolic small ribosomal subunit,intracellular ribonucleoprotein complex,ruffle membrane,extracellular exosome,NF-kappaB complex,mitotic spindle	DNA binding,damaged DNA binding,RNA binding,mRNA binding,structural constituent of ribosome,DNA-(apurinic or apyrimidinic site) lyase activity,endodeoxyribonuclease activity,protein binding,microtubule binding,transcription factor binding,tubulin binding,enzyme binding,kinase binding,protein kinase binding,Hsp70 protein binding,oxidized purine DNA binding,oxidized pyrimidine DNA binding,ubiquitin…	nuclear-transcribed mRNA catabolic process, nonsense-mediated decay,cytoplasmic translation,DNA repair,transcription, DNA-templated,rRNA processing,translation,translational initiation,SRP-dependent cotranslational protein targeting to membrane,apoptotic process,cellular response to DNA damage stimulus,response to oxidative stress,chromosome segregation,positive regulation of gene expression,nega…
Astrocytes EV / Astrocytes cells	P39656	P39656	-1.27372	1.27372	0.00127146	0.00106893	12	P39656	DDOST	Dolichyl-diphosphooligosaccharide--protein glycosyltransferase 48 kDa subunit	OST48_HUMAN	6	-58.6408	0.413592	Astrocytes EV	Astrocytes cells	endoplasmic reticulum,endoplasmic reticulum membrane,plasma membrane,oligosaccharyltransferase complex,membrane,integral component of membrane,macromolecular complex,azurophil granule membrane,intracellular membrane-bounded organelle	protein binding,oligosaccharyl transferase activity,dolichyl-diphosphooligosaccharide-protein glycotransferase activity	protein glycosylation,protein N-linked glycosylation,protein N-linked glycosylation via asparagine,response to cytokine,T cell activation,neutrophil degranulation
Astrocytes EV / Astrocytes cells	P40616	P40616	-1.2747	1.2747	0.000596574	0.000569593	10	P40616	ARL1	ADP-ribosylation factor-like protein 1	ARL1_HUMAN	2	-58.6689	0.413311	Astrocytes EV	Astrocytes cells	cytoplasm,Golgi apparatus,trans-Golgi network,cytosol,trans-Golgi network membrane,extracellular exosome	GTPase activity,GTP binding,enzyme activator activity,protein domain specific binding,metal ion binding	Golgi organization,toxin metabolic process,activation of phospholipase D activity,protein localization to Golgi apparatus,retrograde transport, endosome to Golgi,Golgi vesicle transport
Astrocytes EV / Astrocytes cells	P14625	P14625	-1.2771	1.2771	4.54006e-07	1.80005e-06	16	P14625	HSP90B1	Endoplasmin	ENPL_HUMAN	14	-58.7375	0.412625	Astrocytes EV	Astrocytes cells	extracellular region,nucleus,endoplasmic reticulum,endoplasmic reticulum lumen,endoplasmic reticulum membrane,cytosol,plasma membrane,focal adhesion,membrane,midbody,extracellular matrix,macromolecular complex,endoplasmic reticulum chaperone complex,melanosome,perinuclear region of cytoplasm,extracellular exosome,endocytic vesicle lumen	RNA binding,calcium ion binding,protein binding,ATP binding,protein phosphatase binding,low-density lipoprotein particle receptor binding,unfolded protein binding	response to hypoxia,toll-like receptor signaling pathway,receptor-mediated endocytosis,protein transport,cytokine-mediated signaling pathway,ER-associated ubiquitin-dependent protein catabolic process,retrograde protein transport, ER to cytosol,actin rod assembly,protein folding in endoplasmic reticulum,response to endoplasmic reticulum stress,ATF6-mediated unfolded protein response,negative regu…
Astrocytes EV / Astrocytes cells	P68402	P68402	-1.28716	1.28716	0.0099335	0.00580728	16	P68402	PAFAH1B2	Platelet-activating factor acetylhydrolase IB subunit alpha2	PA1B2_HUMAN	2	-59.0242	0.409758	Astrocytes EV	Astrocytes cells	fibrillar center,extracellular region,nucleolus,cytoplasm,cytosol,plasma membrane,secretory granule lumen,extracellular exosome,ficolin-1-rich granule lumen	1-alkyl-2-acetylglycerophosphocholine esterase activity,phospholipase A2 activity,protein binding,protein homodimerization activity,protein heterodimerization activity,platelet-activating factor acetyltransferase activity	lipid metabolic process,spermatogenesis,brain development,lipid catabolic process,positive regulation of macroautophagy,neutrophil degranulation
Astrocytes EV / Astrocytes cells	Q53GQ0	Q53GQ0	-1.28752	1.28752	6.8539e-05	9.66052e-05	14	Q53GQ0	HSD17B12	Very-long-chain 3-oxoacyl-CoA reductase	DHB12_HUMAN	4	-59.0346	0.409654	Astrocytes EV	Astrocytes cells	proteinaceous extracellular matrix,endoplasmic reticulum membrane,integral component of membrane	fibronectin binding,estradiol 17-beta-dehydrogenase activity,protein binding,collagen binding,heparin binding,long-chain-3-hydroxyacyl-CoA dehydrogenase activity,3-oxo-arachidoyl-CoA reductase activity,3-oxo-behenoyl-CoA reductase activity,3-oxo-lignoceroyl-CoA reductase activity,Requires Ontology	fatty acid biosynthetic process,estrogen biosynthetic process,positive regulation of cell-substrate adhesion,extracellular matrix organization,long-chain fatty-acyl-CoA biosynthetic process,oxidation-reduction process
Astrocytes EV / Astrocytes cells	P08238	P08238	-1.29425	1.29425	3.63529e-07	1.5933e-06	18	P08238	HSP90AB1	Heat shock protein HSP 90-beta	HS90B_HUMAN	16	-59.2253	0.407747	Astrocytes EV	Astrocytes cells	extracellular region,nucleus,nucleoplasm,cytoplasm,mitochondrion,lysosomal membrane,cytosol,cell surface,membrane,inclusion body,basolateral plasma membrane,apical plasma membrane,brush border membrane,macromolecular complex,aryl hydrocarbon receptor complex,secretory granule lumen,melanosome,extracellular exosome,ficolin-1-rich granule lumen,sperm head plasma membrane,ooplasm,COP9 signalosome	UTP binding,CTP binding,RNA binding,double-stranded RNA binding,protein binding,ATP binding,GTP binding,sulfonylurea receptor binding,protein kinase regulator activity,kinase binding,protein kinase binding,MHC class II protein complex binding,nitric-oxide synthase regulator activity,TPR domain binding,heat shock protein binding,dATP binding,peptide binding,identical protein binding,protein homodi…	placenta development,protein folding,xenobiotic metabolic process,response to unfolded protein,telomere maintenance via telomerase,response to salt stress,virion attachment to host cell,positive regulation of transforming growth factor beta receptor signaling pathway,regulation of protein ubiquitination,positive regulation of protein binding,negative regulation of proteasomal ubiquitin-dependent …
Astrocytes EV / Astrocytes cells	P63104	P63104	-1.29954	1.29954	0.00451633	0.0030219	10	P63104	YWHAZ	14-3-3 protein zeta/delta	1433Z_HUMAN	6	-59.3743	0.406257	Astrocytes EV	Astrocytes cells	extracellular space,nucleus,nucleoplasm,cytoplasm,mitochondrion,cytosol,focal adhesion,cytoplasmic vesicle membrane,vesicle,melanosome,extracellular exosome,blood microparticle	RNA binding,protein binding,transcription factor binding,protein kinase binding,protein domain specific binding,ubiquitin protein ligase binding,identical protein binding,ion channel binding,cadherin binding	protein targeting,signal transduction,cytokine-mediated signaling pathway,platelet activation,negative regulation of apoptotic process,regulation of mRNA stability,establishment of Golgi localization,membrane organization,Golgi reassembly,positive regulation of protein insertion into mitochondrial membrane involved in apoptotic signaling pathway
Astrocytes EV / Astrocytes cells	P23284	P23284	-1.30367	1.30367	4.70502e-07	1.80005e-06	16	P23284	PPIB	Peptidyl-prolyl cis-trans isomerase B	PPIB_HUMAN	6	-59.4906	0.405094	Astrocytes EV	Astrocytes cells	nucleus,endoplasmic reticulum,endoplasmic reticulum lumen,smooth endoplasmic reticulum,focal adhesion,membrane,macromolecular complex,endoplasmic reticulum chaperone complex,melanosome,perinuclear region of cytoplasm,extracellular exosome	RNA binding,peptidyl-prolyl cis-trans isomerase activity,protein binding,macromolecular complex binding,unfolded protein binding,RNA polymerase binding,collagen binding	protein peptidyl-prolyl isomerization,positive regulation of multicellular organism growth,positive regulation by host of viral process,positive regulation by host of viral genome replication,protein stabilization,bone development,chaperone-mediated protein folding,regulation of post-translational protein modification
Astrocytes EV / Astrocytes cells	P14618	P14618	-1.30411	1.30411	0.000795326	0.000737132	18	P14618	PKM	Pyruvate kinase PKM	KPYM_HUMAN	21	-59.503	0.40497	Astrocytes EV	Astrocytes cells	extracellular region,nucleus,cytoplasm,mitochondrion,cytosol,cilium,extracellular matrix,vesicle,secretory granule lumen,myelin sheath,extracellular exosome,pyruvate kinase complex,extracellular vesicle,ficolin-1-rich granule lumen	magnesium ion binding,RNA binding,pyruvate kinase activity,protein binding,ATP binding,kinase activity,MHC class II protein complex binding,potassium ion binding,identical protein binding,ADP binding,cadherin binding,thyroid hormone binding	response to hypoxia,liver development,ATP biosynthetic process,response to nutrient,response to gravity,programmed cell death,response to muscle inactivity,animal organ regeneration,cellular response to insulin stimulus,pyruvate biosynthetic process,neutrophil degranulation,skeletal muscle tissue regeneration,protein homotetramerization,canonical glycolysis,glycolytic process
Astrocytes EV / Astrocytes cells	P60891	P60891	-1.31025	1.31025	0.00484612	0.00320823	14	P60891	PRPS1	Ribose-phosphate pyrophosphokinase 1	PRPS1_HUMAN	2	-59.675	0.40325	Astrocytes EV	Astrocytes cells	cytosol	magnesium ion binding,ribose phosphate diphosphokinase activity,protein binding,ATP binding,kinase activity,identical protein binding,protein homodimerization activity	5-phosphoribose 1-diphosphate biosynthetic process,purine nucleobase metabolic process,purine nucleotide biosynthetic process,pyrimidine nucleotide biosynthetic process,nervous system development,nucleoside metabolic process,ribonucleoside monophosphate biosynthetic process,phosphorylation,urate biosynthetic process,hypoxanthine biosynthetic process
Astrocytes EV / Astrocytes cells	P40429	P40429	-1.32804	1.32804	0.0170469	0.00892262	16	P40429	RPL13A	60S ribosomal protein L13a	RL13A_HUMAN	3	-60.1692	0.398308	Astrocytes EV	Astrocytes cells	nucleus,nucleolus,cytoplasm,cytosol,focal adhesion,large ribosomal subunit,membrane,cytosolic large ribosomal subunit,intracellular ribonucleoprotein complex,GAIT complex,ribosome	RNA binding,mRNA binding,structural constituent of ribosome	nuclear-transcribed mRNA catabolic process, nonsense-mediated decay,rRNA processing,translation,translational initiation,SRP-dependent cotranslational protein targeting to membrane,negative regulation of translation,viral transcription,cellular response to interferon-gamma,negative regulation of formation of translation preinitiation complex
Astrocytes EV / Astrocytes cells	P62258	P62258	-1.32855	1.32855	4.11484e-07	1.69961e-06	16	P62258	YWHAE	14-3-3 protein epsilon	1433E_HUMAN	12	-60.1832	0.398168	Astrocytes EV	Astrocytes cells	nucleus,cytoplasm,mitochondrion,cytosol,kinesin complex,focal adhesion,membrane,cytoplasmic vesicle membrane,melanosome,extracellular exosome,Requires Ontology,plasma membrane	RNA binding,calcium channel regulator activity,protein binding,potassium channel regulator activity,Rab guanyl-nucleotide exchange factor activity,enzyme binding,protein domain specific binding,MHC class II protein complex binding,ubiquitin protein ligase binding,identical protein binding,histone deacetylase binding,ion channel binding,cadherin binding,protein heterodimerization activity,phosphos…	G2/M transition of mitotic cell cycle,MAPK cascade,neuron migration,regulation of heart rate by hormone,protein targeting,regulation of G2/M transition of mitotic cell cycle,viral process,substantia nigra development,hippocampus development,cerebral cortex development,cellular response to heat,hippo signaling,intracellular signal transduction,negative regulation of cysteine-type endopeptidase act…
Astrocytes EV / Astrocytes cells	Q96AG4	Q96AG4	-1.33473	1.33473	0.0212139	0.0104964	12	Q96AG4	LRRC59	Leucine-rich repeat-containing protein 59	LRC59_HUMAN	4	-60.3535	0.396465	Astrocytes EV	Astrocytes cells	nuclear envelope,endoplasmic reticulum,endoplasmic reticulum membrane,membrane,integral component of membrane,organelle membrane,mitochondrial nucleoid	RNA binding,cadherin binding
Astrocytes EV / Astrocytes cells	Q01469	Q01469	-1.33765	1.33765	0.0095829	0.00565451	12	Q01469	FABP5	Fatty acid-binding protein 5	FABP5_HUMAN	3	-60.4335	0.395665	Astrocytes EV	Astrocytes cells	extracellular region,nucleoplasm,cytoplasm,cytosol,plasma membrane,secretory granule membrane,azurophil granule lumen,extracellular exosome	fatty acid binding,protein binding,lipid binding	lipid metabolic process,epidermis development,triglyceride catabolic process,neutrophil degranulation
Astrocytes EV / Astrocytes cells	Q13247	Q13247	-1.36652	1.36652	0.00802949	0.0049213	14	Q13247	SRSF6	Serine/arginine-rich splicing factor 6	SRSF6_HUMAN	4	-61.2174	0.387826	Astrocytes EV	Astrocytes cells	nucleoplasm,nuclear speck	RNA binding,protein binding,pre-mRNA binding	alternative mRNA splicing, via spliceosome,regulation of alternative mRNA splicing, via spliceosome,mRNA splicing, via spliceosome,termination of RNA polymerase II transcription,mRNA splice site selection,RNA export from nucleus,mRNA export from nucleus,regulation of keratinocyte proliferation,mRNA 3'-end processing,response to insulin,negative regulation of keratinocyte differentiation,negative …
Astrocytes EV / Astrocytes cells	P62266	P62266	-1.37672	1.37672	0.00333732	0.00235722	14	P62266	RPS23	40S ribosomal protein S23	RS23_HUMAN	2	-61.4906	0.385094	Astrocytes EV	Astrocytes cells	nucleoplasm,endoplasmic reticulum,rough endoplasmic reticulum,cytosol,ribosome,membrane,cytosolic small ribosomal subunit,polysomal ribosome	RNA binding,structural constituent of ribosome,protein binding	nuclear-transcribed mRNA catabolic process, nonsense-mediated decay,cytoplasmic translation,rRNA processing,translation,translational initiation,SRP-dependent cotranslational protein targeting to membrane,viral transcription,stress granule assembly,maintenance of translational fidelity
Astrocytes EV / Astrocytes cells	O94979	O94979	-1.39011	1.39011	0.0035551	0.00247425	10	O94979	SEC31A	Protein transport protein Sec31A	SC31A_HUMAN	3	-61.8464	0.381536	Astrocytes EV	Astrocytes cells	Golgi membrane,cytoplasm,endoplasmic reticulum,endoplasmic reticulum membrane,cytosol,ER to Golgi transport vesicle membrane,vesicle coat,COPII vesicle coat,ER to Golgi transport vesicle,intracellular membrane-bounded organelle,perinuclear region of cytoplasm,endoplasmic reticulum exit site	protein binding,calcium-dependent protein binding,structural molecule activity	antigen processing and presentation of peptide antigen via MHC class I,ER to Golgi vesicle-mediated transport,protein transport,antigen processing and presentation of exogenous peptide antigen via MHC class II,IRE1-mediated unfolded protein response,COPII vesicle coating,response to calcium ion,cargo loading into COPII-coated vesicle,endoplasmic reticulum organization,COPII-coated vesicle budding…
Astrocytes EV / Astrocytes cells	P36405	P36405	-1.39595	1.39595	0.0110681	0.00636281	16	P36405	ARL3	ADP-ribosylation factor-like protein 3	ARL3_HUMAN	3	-62.0005	0.379995	Astrocytes EV	Astrocytes cells	Golgi membrane,nucleus,Golgi apparatus,centrosome,spindle microtubule,cytoplasmic microtubule,cilium,midbody,photoreceptor connecting cilium,extracellular exosome	GTPase activity,protein binding,GTP binding,microtubule binding,GDP binding,metal ion binding	mitotic cytokinesis,kidney development,post-Golgi vesicle-mediated transport,smoothened signaling pathway,small GTPase mediated signal transduction,protein transport,intraciliary transport,photoreceptor cell development,cilium morphogenesis
Astrocytes EV / Astrocytes cells	Q5XKE5	Q5XKE5	-1.40933	1.40933	0.0569765	0.0220479	16	Q5XKE5	KRT79	Keratin, type II cytoskeletal 79	K2C79_HUMAN	2	-62.3513	0.376487	Astrocytes EV	Astrocytes cells	cytosol,keratin filament,extracellular exosome	structural molecule activity,protein binding,enzyme binding	keratinization,cornification
Astrocytes EV / Astrocytes cells	O43324	O43324	-1.41853	1.41853	0.00168645	0.00136352	10	O43324	EEF1E1	Eukaryotic translation elongation factor 1 epsilon-1	MCA3_HUMAN	3	-62.5906	0.374094	Astrocytes EV	Astrocytes cells	nucleus,nucleoplasm,nucleolus,cytoplasm,cytosol,aminoacyl-tRNA synthetase multienzyme complex,extracellular exosome	glutathione transferase activity,protein binding	tRNA aminoacylation for protein translation,glutathione metabolic process,negative regulation of cell proliferation,positive regulation of apoptotic process,positive regulation of DNA damage response, signal transduction by p53 class mediator,positive regulation of cellular senescence
Astrocytes EV / Astrocytes cells	P50395	P50395	-1.42742	1.42742	2.23628e-06	5.82046e-06	16	P50395	GDI2	Rab GDP dissociation inhibitor beta	GDIB_HUMAN	14	-62.8206	0.371794	Astrocytes EV	Astrocytes cells	extracellular region,cytoplasm,Golgi apparatus,cytosol,focal adhesion,membrane,vesicle,secretory granule lumen,azurophil granule lumen,myelin sheath,extracellular exosome	RNA binding,Rab GDP-dissociation inhibitor activity,GTPase activator activity,protein binding,small GTPase binding	signal transduction,small GTPase mediated signal transduction,protein transport,neutrophil degranulation,positive regulation of GTPase activity,regulation of small GTPase mediated signal transduction
Astrocytes EV / Astrocytes cells	Q92841	Q92841	-1.42953	1.42953	5.28712e-05	7.84807e-05	16	Q92841	DDX17	Probable ATP-dependent RNA helicase DDX17	DDX17_HUMAN	12	-62.8749	0.371251	Astrocytes EV	Astrocytes cells	nucleus,nucleoplasm,nucleolus,cytoplasm,cytosol,membrane,nuclear speck	transcription coactivator activity,RNA binding,RNA helicase activity,ATP-dependent RNA helicase activity,protein binding,ATP binding,RNA-dependent ATPase activity	alternative mRNA splicing, via spliceosome,regulation of alternative mRNA splicing, via spliceosome,epithelial to mesenchymal transition,transcription, DNA-templated,regulation of transcription from RNA polymerase II promoter,rRNA processing,RNA processing,RNA secondary structure unwinding,miRNA metabolic process,intracellular estrogen receptor signaling pathway,androgen receptor signaling pathwa…
Astrocytes EV / Astrocytes cells	P35998	P35998	-1.43117	1.43117	0.000343267	0.000358356	14	P35998	PSMC2	26S proteasome regulatory subunit 7	PRS7_HUMAN	7	-62.9169	0.370831	Astrocytes EV	Astrocytes cells	proteasome complex,cytoplasmic mRNA processing body,extracellular region,nucleus,nucleoplasm,cytoplasm,cytosol,proteasome regulatory particle, base subcomplex,membrane,proteasome accessory complex,nuclear proteasome complex,cytosolic proteasome complex,secretory granule lumen,cytoplasmic ribonucleoprotein granule,ficolin-1-rich granule lumen,dendritic spine	protein binding,ATP binding,ATPase activity,TBP-class protein binding,proteasome-activating ATPase activity	MAPK cascade,protein polyubiquitination,osteoblast differentiation,stimulatory C-type lectin receptor signaling pathway,antigen processing and presentation of exogenous peptide antigen via MHC class I, TAP-dependent,ubiquitin-dependent protein catabolic process,regulation of cellular amino acid metabolic process,negative regulation of G2/M transition of mitotic cell cycle,viral process,protein de…
Astrocytes EV / Astrocytes cells	P53999	P53999	-1.46229	1.46229	3.91491e-05	6.097e-05	14	P53999	SUB1	Activated RNA polymerase II transcriptional coactivator p15	TCP4_HUMAN	3	-63.7083	0.362917	Astrocytes EV	Astrocytes cells	nucleus,transcription factor complex,nucleolus,extracellular exosome	transcriptional activator activity, RNA polymerase II distal enhancer sequence-specific binding,single-stranded DNA binding,transcription coactivator activity,RNA binding,protein binding,identical protein binding	regulation of transcription from RNA polymerase II promoter,transcription from RNA polymerase II promoter,positive regulation of transcription initiation from RNA polymerase II promoter,SMAD protein signal transduction
Astrocytes EV / Astrocytes cells	P49458	P49458	-1.46313	1.46313	0.0184976	0.00944772	14	P49458	SRP9	Signal recognition particle 9 kDa protein	SRP09_HUMAN	3	-63.7294	0.362706	Astrocytes EV	Astrocytes cells	signal recognition particle receptor complex,signal recognition particle, endoplasmic reticulum targeting,cytosol,extracellular exosome	RNA binding,signal recognition particle binding,protein binding,7S RNA binding	SRP-dependent cotranslational protein targeting to membrane,SRP-dependent cotranslational protein targeting to membrane, translocation,negative regulation of translational elongation
Astrocytes EV / Astrocytes cells	P63313	P63313	-1.47309	1.47309	0.00130691	0.00109389	12	P63313	TMSB10	Thymosin beta-10	TYB10_HUMAN	2	-63.9789	0.360211	Astrocytes EV	Astrocytes cells	cytoplasm,cytoskeleton,filamentous actin	actin monomer binding,protein binding	actin filament organization,sequestering of actin monomers
Astrocytes EV / Astrocytes cells	P36578	P36578	-1.47511	1.47511	8.17891e-07	2.77499e-06	16	P36578	RPL4	60S ribosomal protein L4	RL4_HUMAN	7	-64.0295	0.359705	Astrocytes EV	Astrocytes cells	nucleus,nucleolus,cytoplasm,rough endoplasmic reticulum,cytosol,focal adhesion,membrane,cytosolic large ribosomal subunit,intracellular ribonucleoprotein complex,extracellular exosome	RNA binding,structural constituent of ribosome,protein binding	nuclear-transcribed mRNA catabolic process, nonsense-mediated decay,cytoplasmic translation,rRNA processing,translation,translational initiation,SRP-dependent cotranslational protein targeting to membrane,viral transcription
Astrocytes EV / Astrocytes cells	P07437	P07437	-1.51225	1.51225	4.73696e-07	1.80005e-06	18	P07437	TUBB	Tubulin beta chain	TBB5_HUMAN	2	-64.9435	0.350565	Astrocytes EV	Astrocytes cells	extracellular region,nucleus,nuclear envelope lumen,cytoplasm,cytoskeleton,microtubule,azurophil granule lumen,cytoplasmic ribonucleoprotein granule,cell body,membrane raft,extracellular exosome	GTPase activity,structural molecule activity,structural constituent of cytoskeleton,protein binding,GTP binding,protein domain specific binding,ubiquitin protein ligase binding,GTPase activating protein binding,MHC class I protein binding	G2/M transition of mitotic cell cycle,microtubule-based process,cellular process,regulation of G2/M transition of mitotic cell cycle,cytoskeleton-dependent intracellular transport,natural killer cell mediated cytotoxicity,neutrophil degranulation,spindle assembly,cell division,ciliary basal body docking,mitotic cell cycle,microtubule cytoskeleton organization
Astrocytes EV / Astrocytes cells	O43809	O43809	-1.53614	1.53614	0.00378701	0.00261648	10	O43809	NUDT21	Cleavage and polyadenylation specificity factor subunit 5	CPSF5_HUMAN	1	-65.5193	0.344807	Astrocytes EV	Astrocytes cells	nucleus,nucleoplasm,cytoplasm,centrosome,microtubule organizing center,mRNA cleavage and polyadenylation specificity factor complex,mRNA cleavage factor complex,nuclear body,paraspeckles	chromatin binding,RNA binding,mRNA binding,protein binding,hydrolase activity,AU-rich element binding,identical protein binding,protein homodimerization activity,histone deacetylase binding	mRNA splicing, via spliceosome,termination of RNA polymerase II transcription,mRNA polyadenylation,mRNA processing,mRNA 3'-end processing,positive regulation of mRNA cleavage,positive regulation of mRNA 3'-end processing,protein tetramerization,protein heterotetramerization,pre-mRNA cleavage required for polyadenylation,positive regulation of mRNA polyadenylation
Astrocytes EV / Astrocytes cells	P50570	P50570	-1.55738	1.55738	0.00601836	0.00381772	12	P50570	DNM2	Dynamin-2	DYN2_HUMAN	8	-66.0233	0.339767	Astrocytes EV	Astrocytes cells	Golgi membrane,phagocytic cup,photoreceptor inner segment,nucleus,endosome,Golgi apparatus,trans-Golgi network,centrosome,cytosol,microtubule,plasma membrane,clathrin-coated pit,focal adhesion,postsynaptic density,lamellipodium,midbody,endocytic vesicle membrane,phagocytic vesicle membrane,mitochondrial membrane,ruffle membrane,postsynaptic membrane,clathrin-coated endocytic vesicle,perinuclear r…	GTPase activity,protein binding,GTP binding,microtubule binding,SH3 domain binding,enzyme binding,protein kinase binding,D2 dopamine receptor binding,phosphatidylinositol 3-kinase regulatory subunit binding,WW domain binding,nitric-oxide synthase binding	G2/M transition of mitotic cell cycle,mitochondrial fission,G-protein coupled receptor internalization,ventricular septum development,dynamin family protein polymerization involved in mitochondrial fission,regulation of transcription, DNA-templated,Golgi to plasma membrane transport,endocytosis,receptor-mediated endocytosis,phagocytosis,signal transduction,spermatogenesis,response to light stimul…
Astrocytes EV / Astrocytes cells	P68371	P68371	-1.56149	1.56149	2.25568e-09	4.11283e-08	18	P68371	TUBB4B	Tubulin beta-4B chain	TBB4B_HUMAN	14	-66.12	0.3388	Astrocytes EV	Astrocytes cells	extracellular region,nucleus,cytosol,cytoskeleton,microtubule,azurophil granule lumen,myelin sheath,extracellular exosome,extracellular vesicle,cytoplasm	double-stranded RNA binding,GTPase activity,structural constituent of cytoskeleton,GTP binding,MHC class I protein binding,unfolded protein binding	G2/M transition of mitotic cell cycle,cytoskeleton organization,microtubule-based process,regulation of G2/M transition of mitotic cell cycle,natural killer cell mediated cytotoxicity,neutrophil degranulation,ciliary basal body docking,mitotic cell cycle,microtubule cytoskeleton organization
Astrocytes EV / Astrocytes cells	P63173	P63173	-1.59553	1.59553	0.00481969	0.00320645	16	P63173	RPL38	60S ribosomal protein L38	RL38_HUMAN	2	-66.9098	0.330902	Astrocytes EV	Astrocytes cells	cytosol,focal adhesion,cytosolic large ribosomal subunit,eukaryotic 80S initiation complex,polysomal ribosome	RNA binding,structural constituent of ribosome	nuclear-transcribed mRNA catabolic process, nonsense-mediated decay,skeletal system development,ossification,cytoplasmic translation,rRNA processing,translation,translational initiation,regulation of translation,SRP-dependent cotranslational protein targeting to membrane,sensory perception of sound,viral transcription,ribonucleoprotein complex assembly,90S preribosome assembly,middle ear morphoge…
Astrocytes EV / Astrocytes cells	Q13185	Q13185	-1.60219	1.60219	0.0899291	0.0318185	5	Q13185	CBX3	Chromobox protein homolog 3	CBX3_HUMAN	4	-67.0623	0.329377	Astrocytes EV	Astrocytes cells	chromosome, centromeric region,condensed chromosome, centromeric region,nuclear chromosome, telomeric region,chromatin,nucleus,nuclear envelope,nuclear inner membrane,nucleoplasm,nuclear euchromatin,nuclear heterochromatin,spindle,nuclear pericentric heterochromatin,senescence-associated heterochromatin focus	protein binding,enzyme binding,protein domain specific binding,identical protein binding,histone methyltransferase binding	chromatin remodeling,transcription, DNA-templated,negative regulation of transcription, DNA-templated,rhythmic process,negative regulation of G0 to G1 transition,cellular response to dexamethasone stimulus
Astrocytes EV / Astrocytes cells	P08133	P08133	-1.60511	1.60511	1.32315e-05	2.41729e-05	16	P08133	ANXA6	Annexin A6	ANXA6_HUMAN	18	-67.129	0.32871	Astrocytes EV	Astrocytes cells	mitochondrion,lysosomal membrane,focal adhesion,membrane,late endosome membrane,melanosome,perinuclear region of cytoplasm,extracellular exosome	calcium ion binding,protein binding,GTP binding,calcium-dependent phospholipid binding,lipid binding,ligand-gated ion channel activity,cholesterol binding,protein homodimerization activity,calcium-dependent protein binding	calcium ion transport,regulation of muscle contraction,ion transmembrane transport,protein homooligomerization,mitochondrial calcium ion homeostasis,apoptotic signaling pathway
Astrocytes EV / Astrocytes cells	P52209	P52209	-1.60586	1.60586	0.00187237	0.00147615	16	P52209	PGD	6-phosphogluconate dehydrogenase, decarboxylating	6PGD_HUMAN	8	-67.1461	0.328539	Astrocytes EV	Astrocytes cells	nucleus,cytosol,extracellular exosome	phosphogluconate dehydrogenase (decarboxylating) activity	pentose-phosphate shunt,pentose-phosphate shunt, oxidative branch,pentose biosynthetic process,D-gluconate metabolic process,oxidation-reduction process
Astrocytes EV / Astrocytes cells	P09543	P09543	-1.60882	1.60882	0.000340942	0.000357895	12	P09543	CNP	2',3'-cyclic-nucleotide 3'-phosphodiesterase	CN37_HUMAN	8	-67.2134	0.327866	Astrocytes EV	Astrocytes cells	extracellular space,nucleus,nucleoplasm,cytoplasm,mitochondrial outer membrane,mitochondrial inner membrane,cytosol,plasma membrane,microvillus,membrane,pseudopodium,myelin sheath abaxonal region,myelin sheath adaxonal region,melanosome,perinuclear region of cytoplasm,extracellular exosome	RNA binding,2',3'-cyclic-nucleotide 3'-phosphodiesterase activity,cyclic nucleotide binding	microtubule cytoskeleton organization,chemical synaptic transmission,axonogenesis,aging,adult locomotory behavior,cyclic nucleotide catabolic process,response to toxic substance,substantia nigra development,forebrain development,response to lipopolysaccharide,regulation of mitochondrial membrane permeability,oligodendrocyte differentiation
Astrocytes EV / Astrocytes cells	Q96JJ7	Q96JJ7	-1.63057	1.63057	0.000837391	0.00076862	10	Q96JJ7	TMX3	Protein disulfide-isomerase TMX3	TMX3_HUMAN	2	-67.7038	0.322962	Astrocytes EV	Astrocytes cells	endoplasmic reticulum membrane,plasma membrane,cell surface,integral component of membrane,platelet alpha granule membrane,endoplasmic reticulum	protein disulfide isomerase activity,protein binding,thiol oxidase activity	platelet degranulation,protein folding,peptidyl-cysteine oxidation,response to endoplasmic reticulum stress,cell redox homeostasis,apoptotic cell clearance
Astrocytes EV / Astrocytes cells	P18085	P18085	-1.64015	1.64015	0.00482655	0.00320645	12	P18085	ARF4	ADP-ribosylation factor 4	ARF4_HUMAN	4	-67.9178	0.320822	Astrocytes EV	Astrocytes cells	Golgi apparatus,cytosol,membrane,ruffle membrane,dendritic spine,extracellular exosome	GTPase activity,ARF guanyl-nucleotide exchange factor activity,epidermal growth factor receptor binding,protein binding,GTP binding	protein ADP-ribosylation,ER to Golgi vesicle-mediated transport,retrograde vesicle-mediated transport, Golgi to ER,epidermal growth factor receptor signaling pathway,brain development,learning,protein transport,cell migration,activation of phospholipase D activity,negative regulation of apoptotic process,apical protein localization,establishment or maintenance of epithelial cell apical/basal pola…
Astrocytes EV / Astrocytes cells	Q13557	Q13557	-1.65813	1.65813	0.0169081	0.008899	16	Q13557	CAMK2D	Calcium/calmodulin-dependent protein kinase type II subunit delta	KCC2D_HUMAN	8	-68.3151	0.316849	Astrocytes EV	Astrocytes cells	nucleus,nucleoplasm,cytoplasm,cytosol,plasma membrane,membrane,endocytic vesicle membrane,sarcoplasmic reticulum membrane,sarcolemma,neuron projection,calcium channel complex	protein serine/threonine kinase activity,calmodulin-dependent protein kinase activity,Ras guanyl-nucleotide exchange factor activity,protein binding,calmodulin binding,ATP binding,sodium channel inhibitor activity,titin binding,identical protein binding,protein homodimerization activity,ion channel binding	MAPK cascade,regulation of cell growth,regulation of the force of heart contraction,regulation of membrane depolarization,regulation of transcription from RNA polymerase II promoter,protein phosphorylation,nervous system development,regulation of heart contraction,positive regulation of cardiac muscle hypertrophy,regulation of cell communication by electrical coupling,positive regulation of cardi…
Astrocytes EV / Astrocytes cells	P19623	P19623	-1.65885	1.65885	9.73655e-07	3.08324e-06	14	P19623	SRM	Spermidine synthase	SPEE_HUMAN	4	-68.3309	0.316691	Astrocytes EV	Astrocytes cells	cytosol	spermidine synthase activity,protein binding,identical protein binding,protein homodimerization activity	polyamine metabolic process,spermidine biosynthetic process,cellular response to leukemia inhibitory factor,polyamine biosynthetic process
Astrocytes EV / Astrocytes cells	Q01082	Q01082	-1.66302	1.66302	3.2959e-06	7.63683e-06	16	Q01082	SPTBN1	Spectrin beta chain, non-erythrocytic 1	SPTB2_HUMAN	36	-68.4222	0.315778	Astrocytes EV	Astrocytes cells	nucleolus,cytoplasm,cytosol,spectrin,postsynaptic density,spectrin-associated cytoskeleton,axolemma,M band,cuticular plate,extracellular exosome	RNA binding,actin binding,Ras guanyl-nucleotide exchange factor activity,structural constituent of cytoskeleton,protein binding,calmodulin binding,phospholipid binding,ankyrin binding,cadherin binding,GTPase binding	MAPK cascade,mitotic cytokinesis,ER to Golgi vesicle-mediated transport,plasma membrane organization,cytoskeleton organization,common-partner SMAD protein phosphorylation,SMAD protein import into nucleus,axon guidance,Golgi to plasma membrane protein transport,actin filament capping,regulation of molecular function,membrane assembly,protein localization to plasma membrane,positive regulation of i…
Astrocytes EV / Astrocytes cells	P63000	P63000	-1.66451	1.66451	0.0238964	0.0112384	16	P63000	RAC1	Ras-related C3 botulinum toxin substrate 1	RAC1_HUMAN	4	-68.4549	0.315451	Astrocytes EV	Astrocytes cells	Golgi membrane,cytoplasm,endoplasmic reticulum membrane,trans-Golgi network,cytosol,plasma membrane,focal adhesion,membrane,lamellipodium,secretory granule membrane,ruffle membrane,cytoplasmic ribonucleoprotein granule,melanosome,dendritic spine,recycling endosome membrane,extracellular exosome,ficolin-1-rich granule membrane,actin filament,cytoskeleton	GTPase activity,protein serine/threonine kinase activity,protein binding,GTP binding,Rab GTPase binding,enzyme binding,protein kinase binding,thioesterase binding,histone deacetylase binding,Rho GDP-dissociation inhibitor binding,ATPase binding,signal transducer activity	positive regulation of protein phosphorylation,mast cell chemotaxis,protein phosphorylation,inflammatory response,cell adhesion,cell-matrix adhesion,G-protein coupled receptor signaling pathway,blood coagulation,cell proliferation,regulation of cell size,response to wounding,anatomical structure morphogenesis,regulation of hydrogen peroxide metabolic process,regulation of lamellipodium assembly,p…
Astrocytes EV / Astrocytes cells	P35237	P35237	-1.68342	1.68342	0.00301279	0.00216011	14	P35237	SERPINB6	Serpin B6	SPB6_HUMAN	6	-68.8657	0.311343	Astrocytes EV	Astrocytes cells	extracellular region,extracellular space,cytoplasm,cytosol,plasma membrane,secretory granule membrane,extracellular exosome,tertiary granule membrane,serine protease inhibitor complex,ficolin-1-rich granule membrane,nucleus	protease binding,serine-type endopeptidase inhibitor activity	sensory perception of sound,negative regulation of endopeptidase activity,neutrophil degranulation,cellular response to osmotic stress
Astrocytes EV / Astrocytes cells	P21291	P21291	-1.70482	1.70482	0.0354202	0.0151339	10	P21291	CSRP1	Cysteine and glycine-rich protein 1	CSRP1_HUMAN	6	-69.324	0.30676	Astrocytes EV	Astrocytes cells	nucleus,focal adhesion,extracellular exosome	RNA binding,zinc ion binding	platelet aggregation
Astrocytes EV / Astrocytes cells	P62318	P62318	-1.74628	1.74628	0.0862934	0.0307613	16	P62318	SNRPD3	Small nuclear ribonucleoprotein Sm D3	SMD3_HUMAN	2	-70.1931	0.298069	Astrocytes EV	Astrocytes cells	commitment complex,nucleoplasm,spliceosomal complex,U5 snRNP,U7 snRNP,U1 snRNP,U2 snRNP,U4 snRNP,U12-type spliceosomal complex,cytosol,nuclear body,small nuclear ribonucleoprotein complex,methylosome,pICln-Sm protein complex,SMN-Sm protein complex,extracellular exosome,U2-type catalytic step 2 spliceosome,prespliceosome,precatalytic spliceosome,catalytic step 2 spliceosome,spliceosomal tri-snRNP …	RNA binding,protein binding,enzyme binding,U2 snRNA binding,telomerase RNA binding,histone pre-mRNA DCP binding,U7 snRNA binding,U1 snRNP binding	spliceosomal complex assembly,spliceosomal snRNP assembly,mRNA splicing, via spliceosome,termination of RNA polymerase II transcription,protein methylation,histone mRNA metabolic process,RNA splicing,nuclear import
Astrocytes EV / Astrocytes cells	Q8TC12	Q8TC12	-1.7482	1.7482	0.000338278	0.000357895	12	Q8TC12	RDH11	Retinol dehydrogenase 11	RDH11_HUMAN	3	-70.2326	0.297674	Astrocytes EV	Astrocytes cells	photoreceptor inner segment,intracellular,endoplasmic reticulum membrane,integral component of membrane	retinol dehydrogenase activity,oxidoreductase activity, acting on the CH-OH group of donors, NAD or NADP as acceptor,NADP-retinol dehydrogenase activity,oxidoreductase activity	retinoid metabolic process,adaptation of rhodopsin mediated signaling,retinol metabolic process,retinal metabolic process,oxidation-reduction process
Astrocytes EV / Astrocytes cells	Q15102	Q15102	-1.75911	1.75911	0.00329743	0.00233773	14	Q15102	PAFAH1B3	Platelet-activating factor acetylhydrolase IB subunit alpha1	PA1B3_HUMAN	2	-70.4569	0.295431	Astrocytes EV	Astrocytes cells	cytoplasm,cytosol,membrane,extracellular exosome	1-alkyl-2-acetylglycerophosphocholine esterase activity,phospholipase A2 activity,protein binding,identical protein binding,protein heterodimerization activity,platelet-activating factor acetyltransferase activity	lipid metabolic process,spermatogenesis,nervous system development,brain development,lipid catabolic process
Astrocytes EV / Astrocytes cells	P62857	P62857	-1.79744	1.79744	0.00112052	0.000959006	18	P62857	RPS28	40S ribosomal protein S28	RS28_HUMAN	3	-71.2316	0.287684	Astrocytes EV	Astrocytes cells	nucleoplasm,cytosol,small ribosomal subunit,cytosolic small ribosomal subunit,polysomal ribosome,extracellular exosome,cytoplasmic side of rough endoplasmic reticulum membrane	RNA binding,structural constituent of ribosome,protein binding	ribosomal small subunit assembly,nuclear-transcribed mRNA catabolic process, nonsense-mediated decay,cytoplasmic translation,rRNA processing,translation,translational initiation,SRP-dependent cotranslational protein targeting to membrane,viral transcription,maturation of SSU-rRNA,ribosome biogenesis,ribosomal small subunit biogenesis
Astrocytes EV / Astrocytes cells	P07951	P07951	-1.80927	1.80927	7.41727e-06	1.43804e-05	16	P07951	TPM2	Tropomyosin beta chain	TPM2_HUMAN	11	-71.4664	0.285336	Astrocytes EV	Astrocytes cells	cytosol,muscle thin filament tropomyosin,actin filament,actin cytoskeleton	actin binding,structural constituent of muscle,identical protein binding,protein homodimerization activity,protein heterodimerization activity,actin filament binding	muscle contraction,actin filament organization,muscle filament sliding,regulation of ATPase activity
Astrocytes EV / Astrocytes cells	Q9NR31	Q9NR31	-1.84389	1.84389	7.18297e-05	0.00010035	16	Q9NR31	SAR1A	GTP-binding protein SAR1a	SAR1A_HUMAN	2	-72.1431	0.278569	Astrocytes EV	Astrocytes cells	Golgi membrane,endoplasmic reticulum,COPII vesicle coat,extracellular exosome	protein binding,GTP binding	intracellular protein transport,cargo loading into COPII-coated vesicle
Astrocytes EV / Astrocytes cells	Q9NUQ9	Q9NUQ9	-1.88453	1.88453	9.704e-05	0.000128934	10	Q9NUQ9	CYRIB	CYFIP-related Rac1 interactor B	CYRIB_HUMAN	2	-72.9168	0.270832	Astrocytes EV	Astrocytes cells	extracellular region,cilium,membrane,platelet alpha granule lumen,extracellular exosome	protein binding,MHC class Ib protein binding, via antigen binding groove	positive regulation of T cell mediated cytotoxicity,platelet degranulation,positive regulation of interferon-gamma production,positive regulation of T cell activation,positive regulation of memory T cell activation
Astrocytes EV / Astrocytes cells	P08237	P08237	-1.90276	1.90276	4.64655e-05	7.0067e-05	14	P08237	PFKM	ATP-dependent 6-phosphofructokinase, muscle type	PFKAM_HUMAN	3	-73.2569	0.267431	Astrocytes EV	Astrocytes cells	nucleus,cytosol,6-phosphofructokinase complex,apical plasma membrane,extracellular exosome,sperm principal piece	6-phosphofructokinase activity,protein binding,ATP binding,protein C-terminus binding,kinase binding,identical protein binding,protein homodimerization activity,metal ion binding,fructose binding	glycogen catabolic process,fructose 6-phosphate metabolic process,glycolytic process,positive regulation of insulin secretion,glucose homeostasis,positive regulation of transcription from RNA polymerase II promoter,muscle cell cellular homeostasis,carbohydrate phosphorylation,protein oligomerization,glycolytic process through fructose-6-phosphate,canonical glycolysis,glycolysis from storage polys…
Astrocytes EV / Astrocytes cells	P26038	P26038	-1.92062	1.92062	9.03997e-07	3.01332e-06	14	P26038	MSN	Moesin	MOES_HUMAN	9	-73.5858	0.264142	Astrocytes EV	Astrocytes cells	uropod,extracellular space,nucleus,cytoplasm,cytosol,cytoskeleton,plasma membrane,microvillus,focal adhesion,cell surface,basolateral plasma membrane,apical plasma membrane,filopodium,pseudopodium,microvillus membrane,vesicle,myelin sheath,apical part of cell,perinuclear region of cytoplasm,extracellular exosome,invadopodium,cell periphery,blood microparticle	double-stranded RNA binding,actin binding,receptor binding,structural constituent of cytoskeleton,protein binding,enzyme binding,protein kinase binding,cell adhesion molecule binding	immunological synapse formation,cytoskeleton organization,leukocyte cell-cell adhesion,regulation of cell shape,regulation of cell size,positive regulation of gene expression,gland morphogenesis,membrane to membrane docking,interleukin-12-mediated signaling pathway,T cell proliferation,establishment of epithelial cell apical/basal polarity,leukocyte migration,establishment of endothelial barrier,…
Astrocytes EV / Astrocytes cells	Q9NRP0	Q9NRP0	-1.92895	1.92895	0.0140674	0.00765244	10	Q9NRP0	OSTC	Oligosaccharyltransferase complex subunit OSTC	OSTC_HUMAN	1	-73.7379	0.262621	Astrocytes EV	Astrocytes cells	oligosaccharyltransferase complex,integral component of membrane	protein binding,dolichyl-diphosphooligosaccharide-protein glycotransferase activity	protein N-linked glycosylation via asparagine
Astrocytes EV / Astrocytes cells	P06454	P06454	-1.93235	1.93235	0.000677722	0.000637461	14	P06454	PTMA	Prothymosin alpha	PTMA_HUMAN	3	-73.7997	0.262003	Astrocytes EV	Astrocytes cells	nucleus,nucleoplasm,cytosol,extracellular exosome	protein binding,activating transcription factor binding,histone binding	transcription, DNA-templated,histone exchange
Astrocytes EV / Astrocytes cells	Q92905	Q92905	-1.94196	1.94196	0.00010029	0.000130514	12	Q92905	COPS5	COP9 signalosome complex subunit 5	CSN5_HUMAN	2	-73.9737	0.260263	Astrocytes EV	Astrocytes cells	nucleus,nucleoplasm,cytoplasm,cytosol,eukaryotic translation initiation factor 3 complex,synaptic vesicle,COP9 signalosome,cell junction,perinuclear region of cytoplasm,chromatin	transcription coactivator activity,translation initiation factor activity,metalloendopeptidase activity,thiol-dependent ubiquitin-specific protease activity,protein binding,metallopeptidase activity,NEDD8-specific protease activity,enzyme binding,macrophage migration inhibitory factor binding,metal ion binding	protein deneddylation,nucleotide-excision repair, DNA damage recognition,transcription-coupled nucleotide-excision repair,transcription from RNA polymerase II promoter,translation,translational initiation,protein deubiquitination,negative regulation of apoptotic process,post-translational protein modification,positive regulation of transcription from RNA polymerase II promoter,regulation of JNK c…
Astrocytes EV / Astrocytes cells	Q16658	Q16658	-1.94447	1.94447	1.5076e-06	4.34007e-06	16	Q16658	FSCN1	Fascin	FSCN1_HUMAN	10	-74.019	0.25981	Astrocytes EV	Astrocytes cells	stress fiber,ruffle,podosome,cytoplasm,cytosol,cytoskeleton,microvillus,cell-cell junction,actin cytoskeleton,lamellipodium,filopodium,growth cone,cell projection membrane,filamentous actin,myelin sheath,microspike,extracellular exosome,invadopodium	RNA binding,actin binding,protein binding,drug binding,protein binding, bridging,cadherin binding,actin filament binding	cell-cell junction assembly,cell proliferation,anatomical structure morphogenesis,positive regulation of lamellipodium assembly,cell migration,cytokine-mediated signaling pathway,microspike assembly,actin cytoskeleton organization,regulation of microvillus assembly,regulation of actin cytoskeleton organization,establishment of apical/basal cell polarity,cell motility,actin filament bundle assembl…
Astrocytes EV / Astrocytes cells	P67812	P67812	-1.94575	1.94575	0.00291351	0.00211285	10	P67812	SEC11A	Signal peptidase complex catalytic subunit SEC11A	SC11A_HUMAN	1	-74.042	0.25958	Astrocytes EV	Astrocytes cells	signal peptidase complex,endoplasmic reticulum membrane,integral component of membrane,organelle membrane,extracellular exosome	peptidase activity,serine-type peptidase activity	signal peptide processing
Astrocytes EV / Astrocytes cells	P48735	P48735	-1.95983	1.95983	0.000149871	0.000183713	12	P48735	IDH2	Isocitrate dehydrogenase [NADP], mitochondrial	IDHP_HUMAN	8	-74.2942	0.257058	Astrocytes EV	Astrocytes cells	mitochondrion,mitochondrial inner membrane,mitochondrial matrix,peroxisome,cytosol,extracellular exosome	magnesium ion binding,isocitrate dehydrogenase (NADP+) activity,NAD binding	carbohydrate metabolic process,glyoxylate cycle,tricarboxylic acid cycle,isocitrate metabolic process,2-oxoglutarate metabolic process,NADP biosynthetic process,mitochondrion organization,negative regulation of glial cell proliferation,negative regulation of glial cell migration,negative regulation of matrix metallopeptidase secretion
Astrocytes EV / Astrocytes cells	O43852	O43852	-1.96293	1.96293	0.000159113	0.000190135	14	O43852	CALU	Calumenin	CALU_HUMAN	8	-74.3494	0.256506	Astrocytes EV	Astrocytes cells	extracellular region,endoplasmic reticulum,endoplasmic reticulum lumen,endoplasmic reticulum membrane,Golgi apparatus,membrane,sarcoplasmic reticulum lumen,melanosome	calcium ion binding,protein binding	biological_process,post-translational protein modification,cellular protein metabolic process
Astrocytes EV / Astrocytes cells	Q9BUF5	Q9BUF5	-1.97074	1.97074	2.76358e-10	1.75026e-08	18	Q9BUF5	TUBB6	Tubulin beta-6 chain	TBB6_HUMAN	6	-74.4879	0.255121	Astrocytes EV	Astrocytes cells	nucleus,cytoplasm,microtubule,extracellular exosome	molecular_function,GTPase activity,structural constituent of cytoskeleton,GTP binding	cytoskeleton organization,microtubule-based process,microtubule cytoskeleton organization,mitotic cell cycle
Astrocytes EV / Astrocytes cells	P68104;Q5VTE0	P68104;Q5VTE0	-1.97692	1.97692	9.38654e-10	2.97241e-08	18	P68104;Q5VTE0	EEF1A1;EEF1A1P5	Elongation factor 1-alpha 1;Putative elongation factor 1-alpha-like 3	EF1A1_HUMAN;EF1A3_HUMAN	10	-74.5968	0.254032	Astrocytes EV	Astrocytes cells	extracellular region,extracellular space,nucleus,nucleolus,cytoplasm,cytosol,eukaryotic translation elongation factor 1 complex,plasma membrane,membrane,cortical actin cytoskeleton,ruffle membrane,secretory granule lumen,myelin sheath,extracellular exosome,cytoplasmic side of lysosomal membrane,ficolin-1-rich granule lumen;extracellular space,nucleus,cytoplasm,extracellular exosome	tRNA binding,RNA binding,translation elongation factor activity,GTPase activity,protein binding,calmodulin binding,GTP binding,protein kinase binding;molecular_function,translation elongation factor activity,GTPase activity,GTP binding	transcription, DNA-templated,regulation of transcription, DNA-templated,translational elongation,protein methylation,neutrophil degranulation,cellular response to epidermal growth factor stimulus,regulation of chaperone-mediated autophagy,translation;translational elongation,biological_process,translation
Astrocytes EV / Astrocytes cells	P62861	P62861	-2.0212	2.0212	0.000264685	0.000294094	12	P62861	FAU	40S ribosomal protein S30	RS30_HUMAN	1	-75.3647	0.246353	Astrocytes EV	Astrocytes cells
Astrocytes EV / Astrocytes cells	Q86V81	Q86V81	-2.03637	2.03637	0.0206178	0.0103341	10	Q86V81	ALYREF	THO complex subunit 4	THOC4_HUMAN	3	-75.6223	0.243777	Astrocytes EV	Astrocytes cells	transcription export complex,nucleoplasm,cytosol,membrane,nuclear speck,extracellular exosome,catalytic step 2 spliceosome,nuclear chromosome, telomeric region,exon-exon junction complex	RNA binding,protein binding	regulation of DNA recombination,mRNA splicing, via spliceosome,osteoblast differentiation,termination of RNA polymerase II transcription,RNA export from nucleus,mRNA export from nucleus,viral process,mRNA 3'-end processing,replication fork processing,positive regulation of DNA-templated transcription, elongation,viral mRNA export from host cell nucleus
Astrocytes EV / Astrocytes cells	Q13838	Q13838	-2.03996	2.03996	3.4812e-07	1.57483e-06	16	Q13838	DDX39B	Spliceosome RNA helicase DDX39B	DX39B_HUMAN	6	-75.6829	0.243171	Astrocytes EV	Astrocytes cells	transcription export complex,nucleus,nucleoplasm,spliceosomal complex,nucleolus,nuclear matrix,nuclear speck,U4 snRNP,U6 snRNP,cytoplasm	RNA binding,ATP-dependent RNA helicase activity,protein binding,ATP binding,RNA-dependent ATPase activity,ATPase activity,U6 snRNA binding,U4 snRNA binding,identical protein binding,ATP-dependent protein binding	spliceosomal complex assembly,mRNA splicing, via spliceosome,liver development,termination of RNA polymerase II transcription,RNA export from nucleus,mRNA export from nucleus,RNA splicing,RNA secondary structure unwinding,mRNA 3'-end processing,positive regulation of DNA-templated transcription, elongation,positive regulation of translation,viral mRNA export from host cell nucleus,positive regula…
Astrocytes EV / Astrocytes cells	P12277	P12277	-2.04672	2.04672	3.55882e-08	3.02606e-07	16	P12277	CKB	Creatine kinase B-type	KCRB_HUMAN	5	-75.7967	0.242033	Astrocytes EV	Astrocytes cells	extracellular space,nucleus,mitochondrion,cytosol,dendrite,neuronal cell body,myelin sheath,extracellular exosome	creatine kinase activity,protein binding,ATP binding,ubiquitin protein ligase binding	creatine metabolic process,phosphorylation,cerebellum development,substantia nigra development,cellular chloride ion homeostasis
Astrocytes EV / Astrocytes cells	Q9H3N1	Q9H3N1	-2.05845	2.05845	2.16804e-09	4.11283e-08	14	Q9H3N1	TMX1	Thioredoxin-related transmembrane protein 1	TMX1_HUMAN	5	-75.9926	0.240074	Astrocytes EV	Astrocytes cells	endoplasmic reticulum membrane,integral component of membrane,endoplasmic reticulum	protein disulfide isomerase activity,disulfide oxidoreductase activity	protein folding,response to endoplasmic reticulum stress,cell redox homeostasis,oxidation-reduction process
Astrocytes EV / Astrocytes cells	P20339	P20339	-2.08199	2.08199	2.74095e-07	1.37048e-06	14	P20339	RAB5A	Ras-related protein Rab-5A	RAB5A_HUMAN	2	-76.3811	0.236189	Astrocytes EV	Astrocytes cells	ruffle,cytoplasm,endosome,early endosome,cytosol,plasma membrane,synaptic vesicle,endosome membrane,actin cytoskeleton,endocytic vesicle,axon,dendrite,clathrin-coated vesicle membrane,phagocytic vesicle membrane,early endosome membrane,somatodendritic compartment,melanosome,neuronal cell body,terminal bouton,axon terminus,membrane raft,extracellular exosome,cytoplasmic side of early endosome memb…	GTPase activity,protein binding,GTP binding,GDP binding	phosphatidylinositol biosynthetic process,endocytosis,phagocytosis,blood coagulation,protein transport,regulation of endocytosis,synaptic vesicle recycling,viral RNA genome replication,post-translational protein modification,early endosome to late endosome transport,transcytosis,positive regulation of exocytosis,regulation of endosome size,regulation of filopodium assembly,membrane organization,r…
Astrocytes EV / Astrocytes cells	O95394	O95394	-2.08895	2.08895	0.00120717	0.00102394	10	O95394	PGM3	Phosphoacetylglucosamine mutase	AGM1_HUMAN	2	-76.4948	0.235052	Astrocytes EV	Astrocytes cells	cellular_component,cytosol	magnesium ion binding,phosphoacetylglucosamine mutase activity,phosphoglucomutase activity	carbohydrate metabolic process,glucosamine metabolic process,UDP-N-acetylglucosamine biosynthetic process,protein N-linked glycosylation,protein O-linked glycosylation,spermatogenesis,glucose 1-phosphate metabolic process,hemopoiesis
Astrocytes EV / Astrocytes cells	P63261	P63261	-2.09486	2.09486	3.25546e-08	2.94542e-07	18	P63261	ACTG1	Actin, cytoplasmic 2	ACTG_HUMAN	16	-76.5909	0.234091	Astrocytes EV	Astrocytes cells	extracellular space,nucleus,cytosol,cytoskeleton,actin filament,plasma membrane,focal adhesion,membrane,myofibril,filamentous actin,myelin sheath,phagocytic vesicle,extracellular exosome,blood microparticle,dense body	structural constituent of cytoskeleton,protein binding,profilin binding,ATP binding,ubiquitin protein ligase binding,identical protein binding	retina homeostasis,cell junction assembly,Fc-gamma receptor signaling pathway involved in phagocytosis,sarcomere organization,vascular endothelial growth factor receptor signaling pathway,ephrin receptor signaling pathway,membrane organization,platelet aggregation,cellular response to interferon-gamma
Astrocytes EV / Astrocytes cells	P20340	P20340	-2.10832	2.10832	7.95066e-05	0.000108678	16	P20340	RAB6A	Ras-related protein Rab-6A	RAB6A_HUMAN	6	-76.8084	0.231916	Astrocytes EV	Astrocytes cells	Golgi membrane,endoplasmic reticulum membrane,Golgi apparatus,trans-Golgi network,cytosol,plasma membrane,membrane,secretory granule membrane,cytoplasmic vesicle,trans-Golgi network membrane,extracellular exosome,endosome to plasma membrane transport vesicle,endomembrane system	GTPase activity,protein binding,GTP binding,protein domain specific binding,myosin V binding	retrograde vesicle-mediated transport, Golgi to ER,protein transport,viral process,peptidyl-cysteine methylation,antigen processing and presentation,protein localization to Golgi apparatus,early endosome to Golgi transport,neutrophil degranulation,minus-end-directed organelle transport along microtubule,intra-Golgi vesicle-mediated transport,retrograde transport, endosome to Golgi,intracellular p…
Astrocytes EV / Astrocytes cells	P61960	P61960	-2.11568	2.11568	0.000458624	0.000451495	10	P61960	UFM1	Ubiquitin-fold modifier 1	UFM1_HUMAN	1	-76.9263	0.230737	Astrocytes EV	Astrocytes cells	nucleus,cytoplasm,endoplasmic reticulum,extracellular exosome	protein binding	regulation of intracellular estrogen receptor signaling pathway,response to endoplasmic reticulum stress,negative regulation of apoptotic process,protein ufmylation,protein K69-linked ufmylation
Astrocytes EV / Astrocytes cells	P17844	P17844	-2.11661	2.11661	6.46285e-08	4.38551e-07	14	P17844	DDX5	Probable ATP-dependent RNA helicase DDX5	DDX5_HUMAN	8	-76.9411	0.230589	Astrocytes EV	Astrocytes cells	nucleus,nucleoplasm,nucleolus,cytoplasm,membrane,intracellular ribonucleoprotein complex,extracellular exosome,catalytic step 2 spliceosome,SMAD protein complex	RNA binding,RNA helicase activity,mRNA 3'-UTR binding,ATP-dependent RNA helicase activity,protein binding,calmodulin binding,ATP binding,enzyme binding,MH2 domain binding,pre-mRNA binding,ribonucleoprotein complex binding,SMAD binding,calcium-dependent protein binding,androgen receptor binding,R-SMAD binding,primary miRNA binding,promoter-specific chromatin binding	negative regulation of transcription from RNA polymerase II promoter,alternative mRNA splicing, via spliceosome,regulation of alternative mRNA splicing, via spliceosome,mRNA splicing, via spliceosome,nuclear-transcribed mRNA catabolic process,epithelial to mesenchymal transition,regulation of transcription from RNA polymerase II promoter,mRNA transcription,RNA secondary structure unwinding,cell g…
Astrocytes EV / Astrocytes cells	Q01518	Q01518	-2.17941	2.17941	1.27838e-05	2.35818e-05	16	Q01518	CAP1	Adenylyl cyclase-associated protein 1	CAP1_HUMAN	10	-77.9234	0.220766	Astrocytes EV	Astrocytes cells	extracellular region,plasma membrane,focal adhesion,cortical actin cytoskeleton,azurophil granule lumen,extracellular exosome	actin binding,adenylate cyclase binding	cell morphogenesis,ameboidal-type cell migration,receptor-mediated endocytosis,establishment or maintenance of cell polarity,signal transduction,activation of adenylate cyclase activity,actin polymerization or depolymerization,neutrophil degranulation,regulation of adenylate cyclase activity
Astrocytes EV / Astrocytes cells	Q13561	Q13561	-2.18214	2.18214	0.000936324	0.000839159	10	Q13561	DCTN2	Dynactin subunit 2	DCTN2_HUMAN	5	-77.9651	0.220349	Astrocytes EV	Astrocytes cells	kinetochore,cytoplasm,centrosome,cytosol,dynactin complex,microtubule,membrane,dynein complex,growth cone,vesicle,extracellular exosome	motor activity,protein binding,protein kinase binding,spectrin binding,identical protein binding	G2/M transition of mitotic cell cycle,mitotic cell cycle,ER to Golgi vesicle-mediated transport,mitotic spindle organization,cell proliferation,regulation of G2/M transition of mitotic cell cycle,antigen processing and presentation of exogenous peptide antigen via MHC class II,melanosome transport,protein localization to centrosome,ciliary basal body docking
Astrocytes EV / Astrocytes cells	P62249	P62249	-2.18332	2.18332	9.25606e-10	2.97241e-08	18	P62249	RPS16	40S ribosomal protein S16	RS16_HUMAN	3	-77.9831	0.220169	Astrocytes EV	Astrocytes cells	nucleoplasm,cytosol,focal adhesion,small ribosomal subunit,membrane,cytosolic small ribosomal subunit,extracellular exosome	RNA binding,structural constituent of ribosome,protein binding,poly(A) RNA binding	nuclear-transcribed mRNA catabolic process, nonsense-mediated decay,maturation of SSU-rRNA from tricistronic rRNA transcript (SSU-rRNA, 5.8S rRNA, LSU-rRNA),rRNA processing,translation,translational initiation,SRP-dependent cotranslational protein targeting to membrane,viral transcription,ribosomal small subunit biogenesis,liver regeneration,cellular response to leukemia inhibitory factor
Astrocytes EV / Astrocytes cells	P02533	P02533	-2.18999	2.18999	0.123921	0.0412347	18	P02533	KRT14	Keratin, type I cytoskeletal 14	K1C14_HUMAN	17	-78.0847	0.219153	Astrocytes EV	Astrocytes cells	nucleus,cytoplasm,cytosol,intermediate filament,keratin filament,basal part of cell,extracellular exosome,cell periphery	structural constituent of cytoskeleton,protein binding,keratin filament binding	aging,epidermis development,response to zinc ion,response to ionizing radiation,keratinization,hemidesmosome assembly,hair cycle,intermediate filament bundle assembly,cornification
Astrocytes EV / Astrocytes cells	Q9Y570	Q9Y570	-2.20579	2.20579	1.47573e-07	9.04478e-07	14	Q9Y570	PPME1	Protein phosphatase methylesterase 1	PPME1_HUMAN	4	-78.3234	0.216766	Astrocytes EV	Astrocytes cells	nucleoplasm	protein phosphatase inhibitor activity,protein phosphatase regulator activity,protein kinase binding,protein phosphatase binding,cadherin binding,protein phosphatase 2A binding,protein C-terminal methylesterase activity,protein methylesterase activity	G2/M transition of mitotic cell cycle,protein demethylation,negative regulation of phosphoprotein phosphatase activity
Astrocytes EV / Astrocytes cells	O75915	O75915	-2.22063	2.22063	0.000892211	0.00080763	12	O75915	ARL6IP5	PRA1 family protein 3	PRAF3_HUMAN	2	-78.5453	0.214547	Astrocytes EV	Astrocytes cells	endoplasmic reticulum membrane,cytoskeleton,plasma membrane,membrane,integral component of membrane,extracellular exosome	molecular_function,protein binding	negative regulation of L-glutamate transport,intrinsic apoptotic signaling pathway in response to oxidative stress,negative regulation of mitochondrial membrane potential,L-glutamate transport,positive regulation of stress-activated MAPK cascade,positive regulation of apoptotic process,positive regulation of cysteine-type endopeptidase activity involved in apoptotic process
Astrocytes EV / Astrocytes cells	Q9NVA2	Q9NVA2	-2.24608	2.24608	1.79341e-06	4.8374e-06	14	Q9NVA2	SEPTIN11	Septin-11	SEP11_HUMAN	8	-78.9204	0.210796	Astrocytes EV	Astrocytes cells	stress fiber,cytoplasm,cell junction,axon,dendritic spine,extracellular exosome,septin ring,microtubule cytoskeleton,septin filament array,septin complex,cell division site	protein binding,GTP binding,GTPase activity,protein complex scaffold	cell cycle,protein heterooligomerization,cell division,mitotic cytokinesis,cellular protein localization,septin ring assembly,cilium morphogenesis
Astrocytes EV / Astrocytes cells	P45974	P45974	-2.27588	2.27588	4.50843e-05	6.85282e-05	10	P45974	USP5	Ubiquitin carboxyl-terminal hydrolase 5	UBP5_HUMAN	8	-79.3513	0.206487	Astrocytes EV	Astrocytes cells	lysosome,cytosol	cysteine-type endopeptidase activity,thiol-dependent ubiquitin-specific protease activity,protein binding,zinc ion binding,thiol-dependent ubiquitinyl hydrolase activity,ubiquitin binding	ubiquitin-dependent protein catabolic process,protein ubiquitination,protein deubiquitination,positive regulation of proteasomal ubiquitin-dependent protein catabolic process,protein K48-linked deubiquitination
Astrocytes EV / Astrocytes cells	Q9H488	Q9H488	-2.29812	2.29812	0.00558028	0.00356987	12	Q9H488	POFUT1	GDP-fucose protein O-fucosyltransferase 1	OFUT1_HUMAN	2	-79.6671	0.203329	Astrocytes EV	Astrocytes cells	endoplasmic reticulum,membrane	fucosyltransferase activity,peptide-O-fucosyltransferase activity	angiogenesis,somitogenesis,fucose metabolic process,regulation of transcription, DNA-templated,protein O-linked glycosylation,Notch signaling pathway,nervous system development,heart development,regulation of Notch signaling pathway,O-glycan processing,protein O-linked fucosylation
Astrocytes EV / Astrocytes cells	P62330	P62330	-2.31756	2.31756	0.000417675	0.000419885	10	P62330	ARF6	ADP-ribosylation factor 6	ARF6_HUMAN	1	-79.9394	0.200606	Astrocytes EV	Astrocytes cells	ruffle,endosome,early endosome,Golgi apparatus,cytosol,plasma membrane,focal adhesion,cell cortex,membrane,endocytic vesicle,filopodium membrane,cleavage furrow,myelin sheath,recycling endosome membrane,extracellular exosome,Flemming body	GTPase activity,protein binding,GTP binding,thioesterase binding,protein N-terminus binding	liver development,cell cycle,cell adhesion,nervous system development,protein transport,vesicle-mediated transport,cell differentiation,positive regulation of actin filament polymerization,cortical actin cytoskeleton organization,endocytic recycling,myeloid cell apoptotic process,protein localization to cell surface,regulation of Rac protein signal transduction,protein localization to endosome,ne…
Astrocytes EV / Astrocytes cells	Q9BVA1	Q9BVA1	-2.33101	2.33101	7.25209e-08	4.75137e-07	18	Q9BVA1	TUBB2B	Tubulin beta-2B chain	TBB2B_HUMAN	4	-80.1255	0.198745	Astrocytes EV	Astrocytes cells	nucleus,cytoplasm,microtubule,microtubule cytoskeleton	GTPase activity,structural constituent of cytoskeleton,protein binding,GTP binding,protein heterodimerization activity	neuron migration,cytoskeleton organization,microtubule-based process,positive regulation of axon guidance,microtubule cytoskeleton organization,mitotic cell cycle
Astrocytes EV / Astrocytes cells	Q01995	Q01995	-2.34544	2.34544	1.01383e-06	3.15782e-06	16	Q01995	TAGLN	Transgelin	TAGL_HUMAN	13	-80.3233	0.196767	Astrocytes EV	Astrocytes cells	cytoplasm	protein binding,actin filament binding	muscle organ development,epithelial cell differentiation
Astrocytes EV / Astrocytes cells	P62910	P62910	-2.37478	2.37478	6.78922e-05	9.66052e-05	10	P62910	RPL32	60S ribosomal protein L32	RL32_HUMAN	2	-80.7195	0.192805	Astrocytes EV	Astrocytes cells	cytosol,membrane,cytosolic large ribosomal subunit,polysomal ribosome	RNA binding,structural constituent of ribosome	nuclear-transcribed mRNA catabolic process, nonsense-mediated decay,cytoplasmic translation,rRNA processing,translation,translational initiation,SRP-dependent cotranslational protein targeting to membrane,viral transcription
Astrocytes EV / Astrocytes cells	P08670	P08670	-2.39362	2.39362	9.82317e-09	1.09788e-07	18	P08670	VIM	Vimentin	VIME_HUMAN	26	-80.9696	0.190304	Astrocytes EV	Astrocytes cells	cytoplasm,peroxisome,cytosol,polysome,cytoskeleton,intermediate filament,focal adhesion,intracellular ribonucleoprotein complex,cell leading edge,neuron projection,phagocytic vesicle,extracellular exosome,plasma membrane	double-stranded RNA binding,structural constituent of cytoskeleton,structural constituent of eye lens,protein binding,protein C-terminus binding,protein domain specific binding,identical protein binding,scaffold protein binding,keratin filament binding	negative regulation of neuron projection development,astrocyte development,viral process,cytokine-mediated signaling pathway,muscle filament sliding,positive regulation of collagen biosynthetic process,regulation of mRNA stability,intermediate filament organization,positive regulation of translation,Bergmann glial cell differentiation,SMAD protein signal transduction,lens fiber cell development,c…
Astrocytes EV / Astrocytes cells	P16401	P16401	-2.59125	2.59125	4.07846e-05	6.30006e-05	12	P16401	H1-5	Histone H1.5	H15_HUMAN	4	-83.4058	0.165942	Astrocytes EV	Astrocytes cells	nucleosome,nuclear chromatin,nucleus,nuclear heterochromatin,extracellular exosome	RNA binding,chromatin DNA binding,histone deacetylase binding	negative regulation of transcription from RNA polymerase II promoter,chromatin organization,nucleosome assembly,positive regulation of cell growth,protein stabilization,positive regulation of histone H3-K9 methylation,establishment of protein localization to chromatin
Astrocytes EV / Astrocytes cells	Q13347	Q13347	-2.59639	2.59639	0.000255225	0.000285251	10	Q13347	EIF3I	Eukaryotic translation initiation factor 3 subunit I	EIF3I_HUMAN	5	-83.4648	0.165352	Astrocytes EV	Astrocytes cells	cytosol,eukaryotic translation initiation factor 3 complex,extracellular exosome,eukaryotic translation initiation factor 3 complex, eIF3m	translation initiation factor activity,protein binding	translational initiation
Astrocytes EV / Astrocytes cells	P30041	P30041	-2.62833	2.62833	5.42219e-08	3.93015e-07	18	P30041	PRDX6	Peroxiredoxin-6	PRDX6_HUMAN	9	-83.8268	0.161732	Astrocytes EV	Astrocytes cells	extracellular region,extracellular space,nucleus,cytoplasm,cytosol,membrane,azurophil granule lumen,perinuclear region of cytoplasm,extracellular exosome,mitochondrion	glutathione peroxidase activity,protein binding,ubiquitin protein ligase binding,protein homodimerization activity,cadherin binding,calcium-independent phospholipase A2 activity,peroxiredoxin activity,Requires Ontology,peroxidase activity	response to oxidative stress,cellular response to oxidative stress,hydrogen peroxide catabolic process,neutrophil degranulation,cell redox homeostasis,glycerophospholipid catabolic process,positive regulation of mRNA splicing, via spliceosome,oxidation-reduction process,cellular oxidant detoxification
Astrocytes EV / Astrocytes cells	P48556	P48556	-2.88149	2.88149	0.00234345	0.00178102	12	P48556	PSMD8	26S proteasome non-ATPase regulatory subunit 8	PSMD8_HUMAN	2	-86.4298	0.135702	Astrocytes EV	Astrocytes cells	proteasome complex,nucleus,nucleoplasm,cytosol,proteasome regulatory particle,proteasome regulatory particle, lid subcomplex,proteasome accessory complex,extracellular exosome		MAPK cascade,protein polyubiquitination,stimulatory C-type lectin receptor signaling pathway,antigen processing and presentation of exogenous peptide antigen via MHC class I, TAP-dependent,regulation of cellular amino acid metabolic process,negative regulation of G2/M transition of mitotic cell cycle,protein deubiquitination,anaphase-promoting complex-dependent catabolic process,SCF-dependent pro…
Astrocytes EV / Astrocytes cells	P27348	P27348	-2.90315	2.90315	6.36396e-10	2.97241e-08	14	P27348	YWHAQ	14-3-3 protein theta	1433T_HUMAN	8	-86.6321	0.133679	Astrocytes EV	Astrocytes cells	cytoplasm,mitochondrion,cytosol,focal adhesion,membrane,cytoplasmic vesicle membrane,extracellular exosome	protein binding,protein C-terminus binding,protein domain specific binding,identical protein binding,ion channel binding,protein N-terminus binding,14-3-3 protein binding	protein targeting,small GTPase mediated signal transduction,substantia nigra development,negative regulation of ion transmembrane transport,negative regulation of transcription, DNA-templated,membrane organization,positive regulation of protein insertion into mitochondrial membrane involved in apoptotic signaling pathway
Astrocytes EV / Astrocytes cells	Q9UHD8	Q9UHD8	-2.91385	2.91385	7.51359e-09	8.92239e-08	16	Q9UHD8	SEPTIN9	Septin-9	SEPT9_HUMAN	8	-86.7308	0.132692	Astrocytes EV	Astrocytes cells	stress fiber,cytoplasm,microtubule,axoneme,actin cytoskeleton,septin complex,perinuclear region of cytoplasm,Requires Ontology,microtubule cytoskeleton,cell division site,septin filament array,septin ring	GTPase activity,protein binding,GTP binding,cadherin binding,protein complex scaffold	cell cycle,protein heterooligomerization,cell division,positive regulation of nonmotile primary cilium assembly,septin ring assembly,mitotic cytokinesis,cellular protein localization,cilium morphogenesis
Astrocytes EV / Astrocytes cells	P15311	P15311	-3.005	3.005	1.72322e-09	4.11283e-08	12	P15311	EZR	Ezrin	EZRI_HUMAN	8	-87.5432	0.124568	Astrocytes EV	Astrocytes cells	fibrillar center,ruffle,immunological synapse,uropod,extracellular space,cytoplasm,endosome,cytosol,actin filament,plasma membrane,microvillus,brush border,focal adhesion,actin cytoskeleton,membrane,basolateral plasma membrane,apical plasma membrane,extrinsic component of membrane,filopodium,T-tubule,cortical cytoskeleton,microvillus membrane,vesicle,ruffle membrane,macromolecular complex,ciliary…	RNA binding,actin binding,protein binding,microtubule binding,protein C-terminus binding,protein domain specific binding,protein kinase A catalytic subunit binding,protein kinase A regulatory subunit binding,identical protein binding,S100 protein binding,cadherin binding,cell adhesion molecule binding,actin filament binding,protein kinase A binding,ATPase binding,disordered domain specific binding	negative regulation of transcription from RNA polymerase II promoter,intestinal D-glucose absorption,sphingosine-1-phosphate signaling pathway,cytoskeletal anchoring at plasma membrane,leukocyte cell-cell adhesion,axon guidance,regulation of cell shape,positive regulation of gene expression,protein kinase A signaling,membrane to membrane docking,microvillus assembly,astral microtubule organizatio…
Astrocytes EV / Astrocytes cells	P16949	P16949	-3.02674	3.02674	7.45671e-05	0.000102665	16	P16949	STMN1	Stathmin	STMN1_HUMAN	3	-87.7295	0.122705	Astrocytes EV	Astrocytes cells	intracellular,cytoplasm,cytosol,microtubule,membrane,neuron projection,extracellular exosome	signal transducer activity,protein binding,tubulin binding	mitotic cytokinesis,microtubule depolymerization,mitotic spindle organization,signal transduction,axonogenesis,brain development,response to virus,regulation of microtubule polymerization or depolymerization,negative regulation of microtubule polymerization,neuron projection development,negative regulation of Rho protein signal transduction,intracellular signal transduction,hepatocyte growth fact…
Astrocytes EV / Astrocytes cells	P09936	P09936	-3.05632	3.05632	1.33372e-07	8.44688e-07	12	P09936	UCHL1	Ubiquitin carboxyl-terminal hydrolase isozyme L1	UCHL1_HUMAN	6	-87.9786	0.120214	Astrocytes EV	Astrocytes cells	nucleoplasm,cytoplasm,endoplasmic reticulum membrane,cytosol,neuronal cell body,myelin sheath,neuron projection terminus,extracellular exosome,axon cytoplasm,plasma membrane	cysteine-type endopeptidase activity,thiol-dependent ubiquitin-specific protease activity,protein binding,omega peptidase activity,ligase activity,ubiquitin protein ligase binding,alpha-2A adrenergic receptor binding,thiol-dependent ubiquitinyl hydrolase activity,ubiquitin binding	response to ischemia,axon target recognition,adult walking behavior,cell proliferation,regulation of macroautophagy,protein deubiquitination,sensory perception of pain,axonal transport of mitochondrion,eating behavior,proteasome-mediated ubiquitin-dependent protein catabolic process,negative regulation of MAP kinase activity,muscle fiber development,neuromuscular process
Astrocytes EV / Astrocytes cells	P27816	P27816	-3.27446	3.27446	3.29442e-07	1.52668e-06	10	P27816	MAP4	Microtubule-associated protein 4	MAP4_HUMAN	19	-89.6655	0.103345	Astrocytes EV	Astrocytes cells	cytosol,microtubule,microtubule associated complex,plasma membrane,axoneme,postsynaptic density,microtubule cytoskeleton,neuron projection,extracellular exosome,mitotic spindle	RNA binding,structural molecule activity,protein binding,microtubule binding	mitotic spindle organization,neuron projection development,microtubule sliding,establishment of spindle orientation,cell division,negative regulation of nonmotile primary cilium assembly,microtubule cytoskeleton organization
Astrocytes EV / Astrocytes cells	Q15417	Q15417	-3.58658	3.58658	1.46031e-05	2.61754e-05	12	Q15417	CNN3	Calponin-3	CNN3_HUMAN	6	-91.676	0.0832397	Astrocytes EV	Astrocytes cells	cytosol,cell-cell adherens junction,focal adhesion,postsynaptic density,actin cytoskeleton,neuronal cell body,dendritic spine	actin binding,calmodulin binding,microtubule binding,cadherin binding involved in cell-cell adhesion	epithelial cell differentiation,actomyosin structure organization,negative regulation of ATPase activity,cell-cell adhesion
Astrocytes EV / Astrocytes cells	P14136	P14136	-3.74791	3.74791	5.16198e-06	1.14044e-05	16	P14136	GFAP	Glial fibrillary acidic protein	GFAP_HUMAN	20	-92.5567	0.0744332	Astrocytes EV	Astrocytes cells	cytoplasm,cytosol,intermediate filament,myelin sheath,cell body,astrocyte end-foot,cytoplasmic side of lysosomal membrane,lysosome	integrin binding,structural constituent of cytoskeleton,protein binding,kinase binding,identical protein binding	response to wounding,positive regulation of Schwann cell proliferation,negative regulation of neuron projection development,astrocyte development,extracellular matrix organization,neuron projection regeneration,regulation of protein complex assembly,intermediate filament organization,regulation of neurotransmitter uptake,Bergmann glial cell differentiation,long-term synaptic potentiation,regulati…
Astrocytes EV / Astrocytes cells	P60709	P60709	-3.89369	3.89369	0.00136283	0.00113073	18	P60709	ACTB	Actin, cytoplasmic 1	ACTB_HUMAN	1	-93.2721	0.0672793	Astrocytes EV	Astrocytes cells	nuclear chromatin,extracellular space,nucleus,nucleoplasm,cytoplasm,cytosol,cytoskeleton,plasma membrane,focal adhesion,actin cytoskeleton,membrane,intracellular ribonucleoprotein complex,cortical cytoskeleton,vesicle,macromolecular complex,NuA4 histone acetyltransferase complex,cytoplasmic ribonucleoprotein granule,myelin sheath,extracellular exosome,blood microparticle,dense body	structural constituent of cytoskeleton,protein binding,ATP binding,kinesin binding,protein kinase binding,Tat protein binding,identical protein binding,nitric-oxide synthase binding,structural constituent of postsynaptic actin cytoskeleton,RNA polymerase II core promoter proximal region sequence-specific DNA binding,RNA polymerase II distal enhancer sequence-specific DNA binding,nucleosomal DNA b…	retina homeostasis,protein deubiquitination,substantia nigra development,negative regulation of protein binding,cell junction assembly,Fc-gamma receptor signaling pathway involved in phagocytosis,ATP-dependent chromatin remodeling,positive regulation of gene expression, epigenetic,vascular endothelial growth factor receptor signaling pathway,ephrin receptor signaling pathway,cell motility,membran…
Astrocytes EV / Astrocytes cells	P46821	P46821	-4.33655	4.33655	2.5954e-06	6.40423e-06	16	P46821	MAP1B	Microtubule-associated protein 1B	MAP1B_HUMAN	29	-95.0504	0.0494956	Astrocytes EV	Astrocytes cells	photoreceptor outer segment,cytosol,microtubule,microtubule associated complex,plasma membrane,postsynaptic density,cell junction,axon,dendrite,somatodendritic compartment,neuronal cell body,dendritic spine,apical dendrite,basilar dendrite,hippocampal mossy fiber,synapse,cell projection	structural molecule activity,protein binding,microtubule binding,tubulin binding,actin binding	microtubule bundle formation,cellular process,dendrite development,negative regulation of intracellular transport,positive regulation of axon extension,mitochondrion transport along microtubule,axon extension,establishment of monopolar cell polarity,microtubule cytoskeleton organization,axonogenesis,regulation of microtubule depolymerization
Astrocytes EV / Astrocytes cells	P08779	P08779	-4.8932	4.8932	0.128455	0.0422989	12	P08779	KRT16	Keratin, type I cytoskeletal 16	K1C16_HUMAN	8	-96.6349	0.0336512	Astrocytes EV	Astrocytes cells	nucleus,cytosol,cytoskeleton,intermediate filament,extracellular exosome	structural constituent of cytoskeleton,protein binding	morphogenesis of an epithelium,inflammatory response,cytoskeleton organization,aging,cell proliferation,epidermis development,keratinocyte differentiation,negative regulation of cell migration,keratinization,hair cycle,innate immune response,intermediate filament cytoskeleton organization,keratinocyte migration,establishment of skin barrier,cornification
Astrocytes EV / Astrocytes cells	P67936	P67936	-5.35723	5.35723	8.91535e-06	1.71103e-05	10	P67936	TPM4	Tropomyosin alpha-4 chain	TPM4_HUMAN	4	-97.5604	0.0243957	Astrocytes EV	Astrocytes cells	stress fiber,podosome,cytosol,cytoskeleton,muscle thin filament tropomyosin,actin filament,focal adhesion,membrane,cortical cytoskeleton,filamentous actin,extracellular exosome	calcium ion binding,protein binding,structural constituent of muscle,identical protein binding,protein homodimerization activity,protein heterodimerization activity,actin filament binding	osteoblast differentiation,muscle contraction,actin filament organization,muscle filament sliding

## Sheet: HEBCs
Comparison (group1/group2)	Group	ProteinGroups	AVG Log2 Ratio	Absolute AVG Log2 Ratio	Pvalue	Qvalue	# of Ratios	UniProtIds	Genes	ProteinDescriptions	ProteinNames	# Unique Total Peptides	% Change	Ratio	Condition Numerator	Condition Denominator	GO Cellular Component	GO Molecular Function	GO Biological Process
HEBC EV / HEBC cells	P02647	P02647	8.58622	8.58622	0.00260257	9.56323e-05	12	P02647	APOA1	Apolipoprotein A-I	APOA1_HUMAN	1	38333.5	384.335	HEBC EV	HEBC cells	extracellular region,extracellular space,nucleus,early endosome,endoplasmic reticulum lumen,cytosol,plasma membrane,cell surface,endocytic vesicle,extracellular matrix,cytoplasmic vesicle,very-low-density lipoprotein particle,low-density lipoprotein particle,intermediate-density lipoprotein particle,high-density lipoprotein particle,discoidal high-density lipoprotein particle,spherical high-densi…	beta-amyloid binding,protein binding,phospholipid binding,phospholipid transporter activity,high-density lipoprotein particle binding,cholesterol binding,cholesterol transporter activity,enzyme binding,heat shock protein binding,phosphatidylcholine binding,apolipoprotein receptor binding,apolipoprotein A-I receptor binding,identical protein binding,chemorepellent activity,lipase inhibitor activit…	retinoid metabolic process,regulation of protein phosphorylation,endothelial cell proliferation,platelet degranulation,negative regulation of cytokine secretion involved in immune response,phosphatidylcholine biosynthetic process,cholesterol biosynthetic process,receptor-mediated endocytosis,G-protein coupled receptor signaling pathway,integrin-mediated signaling pathway,response to nutrient,chol…
HEBC EV / HEBC cells	P02649	P02649	7.22908	7.22908	0.00021241	1.00126e-05	12	P02649	APOE	Apolipoprotein E	APOE_HUMAN	4	14902.8	150.028	HEBC EV	HEBC cells	extracellular region,extracellular space,nucleus,cytoplasm,early endosome,endoplasmic reticulum,endoplasmic reticulum lumen,Golgi apparatus,plasma membrane,membrane,dendrite,clathrin-coated endocytic vesicle membrane,extracellular matrix,very-low-density lipoprotein particle,low-density lipoprotein particle,intermediate-density lipoprotein particle,high-density lipoprotein particle,discoidal high…	beta-amyloid binding,structural molecule activity,lipid transporter activity,protein binding,phospholipid binding,heparin binding,lipid binding,cholesterol binding,antioxidant activity,cholesterol transporter activity,identical protein binding,protein homodimerization activity,metal chelating activity,protein dimerization activity,tau protein binding,low-density lipoprotein particle receptor bind…	response to reactive oxygen species,retinoid metabolic process,negative regulation of endothelial cell proliferation,response to dietary excess,regulation of transcription from RNA polymerase II promoter,triglyceride metabolic process,cholesterol catabolic process,cellular calcium ion homeostasis,receptor-mediated endocytosis,cytoskeleton organization,G-protein coupled receptor signaling pathway,…
HEBC EV / HEBC cells	Q9Y2U5	Q9Y2U5	6.23204	6.23204	0.00621908	0.000217125	10	Q9Y2U5	MAP3K2	Mitogen-activated protein kinase kinase kinase 2	M3K2_HUMAN	3	7416.76	75.1676	HEBC EV	HEBC cells	nucleoplasm,cytoplasm,cytosol	protein kinase activity,protein serine/threonine kinase activity,MAP kinase kinase kinase activity,protein binding,ATP binding,protein kinase binding,metal ion binding	activation of MAPKK activity,activation of MAPK activity,protein phosphorylation,activation of JUN kinase activity,regulation of mitotic cell cycle,regulation of apoptotic process,positive regulation of transcription, DNA-templated,cellular response to mechanical stimulus,signal transduction by protein phosphorylation,stress-activated protein kinase signaling cascade,activation of protein kinase …
HEBC EV / HEBC cells	P04114	P04114	5.87571	5.87571	0.000587033	2.50945e-05	12	P04114	APOB	Apolipoprotein B-100	APOB_HUMAN	3	5771.73	58.7173	HEBC EV	HEBC cells	extracellular region,extracellular space,cytoplasm,early endosome,endoplasmic reticulum lumen,endoplasmic reticulum membrane,smooth endoplasmic reticulum,cytosol,plasma membrane,endosome membrane,clathrin-coated endocytic vesicle membrane,endosome lumen,mature chylomicron,chylomicron remnant,very-low-density lipoprotein particle,low-density lipoprotein particle,intermediate-density lipoprotein pa…	protein binding,phospholipid binding,heparin binding,cholesterol transporter activity,lipase binding,low-density lipoprotein particle receptor binding	retinoid metabolic process,in utero embryonic development,toll-like receptor signaling pathway,triglyceride mobilization,receptor-mediated endocytosis,spermatogenesis,nervous system development,cholesterol metabolic process,fertilization,response to virus,response to carbohydrate,post-embryonic development,response to selenium ion,positive regulation of gene expression,positive regulation of macr…
HEBC EV / HEBC cells	P0C0L4;P0C0L5	P0C0L4;P0C0L5	5.57622	5.57622	0.00141244	5.50045e-05	12	P0C0L4;P0C0L5	C4A;C4B	Complement C4-A;Complement C4-B	CO4A_HUMAN;CO4B_HUMAN	4	4671	47.71	HEBC EV	HEBC cells	extracellular region,extracellular space,endoplasmic reticulum lumen,plasma membrane,cell junction,axon,dendrite,neuronal cell body,synapse,extracellular exosome,blood microparticle;extracellular region,extracellular space,plasma membrane,cell junction,axon,dendrite,other organism cell,synapse,extracellular exosome,blood microparticle	complement component C1q binding,serine-type endopeptidase activity,endopeptidase inhibitor activity;complement binding,serine-type endopeptidase activity,endopeptidase inhibitor activity,carbohydrate binding	proteolysis,inflammatory response,complement activation,complement activation, classical pathway,negative regulation of endopeptidase activity,regulation of complement activation,post-translational protein modification,cellular protein metabolic process,innate immune response,positive regulation of apoptotic cell clearance;proteolysis,inflammatory response,complement activation,complement activat…
HEBC EV / HEBC cells	P00450	P00450	5.34701	5.34701	0.00648808	0.000225953	10	P00450	CP	Ceruloplasmin	CERU_HUMAN	3	3970.16	40.7016	HEBC EV	HEBC cells	extracellular region,extracellular space,lysosomal membrane,endoplasmic reticulum lumen,extracellular exosome,blood microparticle	ferroxidase activity,copper ion binding,chaperone binding	copper ion transport,cellular iron ion homeostasis,post-translational protein modification,cellular protein metabolic process,oxidation-reduction process
HEBC EV / HEBC cells	P27169	P27169	5.32646	5.32646	0.082323	0.0026434	8	P27169	PON1	Serum paraoxonase/arylesterase 1	PON1_HUMAN	1	3912.59	40.1259	HEBC EV	HEBC cells	extracellular region,extracellular space,high-density lipoprotein particle,spherical high-density lipoprotein particle,intracellular membrane-bounded organelle,extracellular exosome,blood microparticle	aryldialkylphosphatase activity,arylesterase activity,calcium ion binding,phospholipid binding,protein homodimerization activity,acyl-L-homoserine-lactone lactonohydrolase activity,hydrolase activity, acting on ester bonds	cholesterol metabolic process,response to toxic substance,positive regulation of cholesterol efflux,dephosphorylation,lipoxygenase pathway,aromatic compound catabolic process,response to nutrient levels,positive regulation of transporter activity,carboxylic acid catabolic process,organophosphate catabolic process,phosphatidylcholine metabolic process,positive regulation of binding,response to fat…
HEBC EV / HEBC cells	P05543	P05543	5.26818	5.26818	0.00439827	0.000156482	10	P05543	SERPINA7	Thyroxine-binding globulin	THBG_HUMAN	2	3753.72	38.5372	HEBC EV	HEBC cells	extracellular region,extracellular space,extracellular exosome	serine-type endopeptidase inhibitor activity	negative regulation of endopeptidase activity,thyroid hormone transport
HEBC EV / HEBC cells	P23142	P23142	5.08607	5.08607	0.00120425	4.76258e-05	12	P23142	FBLN1	Fibulin-1	FBLN1_HUMAN	8	3296.73	33.9673	HEBC EV	HEBC cells	extracellular region,proteinaceous extracellular matrix,basement membrane,extracellular space,extracellular exosome,elastic fiber,fibrinogen complex,extracellular matrix	fibronectin binding,extracellular matrix structural constituent,calcium ion binding,protein C-terminus binding,peptidase activator activity,identical protein binding,macromolecular complex binding,fibrinogen binding	negative regulation of protein phosphorylation,negative regulation of cell adhesion,embryo implantation,positive regulation of peptidase activity,viral process,extracellular matrix organization,negative regulation of ERK1 and ERK2 cascade,blood coagulation, fibrin clot formation,negative regulation of substrate adhesion-dependent cell spreading,negative regulation of cell motility,negative regula…
HEBC EV / HEBC cells	P10643	P10643	5.07562	5.07562	8.52421e-06	7.6012e-07	12	P10643	C7	Complement component C7	CO7_HUMAN	2	3272.2	33.722	HEBC EV	HEBC cells	extracellular region,membrane attack complex,extracellular exosome		cellular sodium ion homeostasis,complement activation,complement activation, alternative pathway,complement activation, classical pathway,cytolysis,regulation of complement activation
HEBC EV / HEBC cells	P02100;P69891;P69892	P02100;P69891;P69892	4.71712	4.71712	0.0145469	0.000490147	12	P02100;P69891;P69892	HBE1;HBG1;HBG2	Hemoglobin subunit epsilon;Hemoglobin subunit gamma-1;Hemoglobin subunit gamma-2	HBE_HUMAN;HBG1_HUMAN;HBG2_HUMAN	2	2530.24	26.3024	HEBC EV	HEBC cells	cytosol,hemoglobin complex,blood microparticle;cytosol,hemoglobin complex;cytosol,hemoglobin complex,blood microparticle	oxygen transporter activity,iron ion binding,protein binding,oxygen binding,heme binding,hemoglobin alpha binding;oxygen transporter activity,iron ion binding,oxygen binding,heme binding;oxygen transporter activity,iron ion binding,protein binding,oxygen binding,heme binding	blood coagulation,response to organic cyclic compound,oxygen transport,protein heterooligomerization;blood coagulation,oxygen transport;blood coagulation,oxygen transport
HEBC EV / HEBC cells	P01024	P01024	4.64621	4.64621	0.00264253	9.69736e-05	12	P01024	C3	Complement C3	CO3_HUMAN	7	2404.08	25.0408	HEBC EV	HEBC cells	extracellular region,extracellular space,endoplasmic reticulum lumen,plasma membrane,macromolecular complex,secretory granule lumen,azurophil granule lumen,extracellular exosome,blood microparticle	serine-type endopeptidase activity,endopeptidase inhibitor activity,receptor binding,protein binding,C5L2 anaphylatoxin chemotactic receptor binding	positive regulation of type IIa hypersensitivity,positive regulation of protein phosphorylation,positive regulation of activation of membrane attack complex,proteolysis,fatty acid metabolic process,phagocytosis, engulfment,inflammatory response,immune response,complement activation,complement activation, alternative pathway,complement activation, classical pathway,signal transduction,G-protein co…
HEBC EV / HEBC cells	P01008	P01008	4.59899	4.59899	0.000132462	6.58779e-06	12	P01008	SERPINC1	Antithrombin-III	ANT3_HUMAN	1	2323.45	24.2345	HEBC EV	HEBC cells	extracellular region,extracellular space,endoplasmic reticulum lumen,plasma membrane,extracellular exosome,blood microparticle	protease binding,serine-type endopeptidase inhibitor activity,protein binding,heparin binding,identical protein binding	acute inflammatory response to antigenic stimulus,response to nutrient,lactation,blood coagulation,negative regulation of endopeptidase activity,post-translational protein modification,cellular protein metabolic process,regulation of blood coagulation, intrinsic pathway
HEBC EV / HEBC cells	Q8NC60	Q8NC60	4.35663	4.35663	0.782342	0.0236561	8	Q8NC60	NOA1	Nitric oxide-associated protein 1	NOA1_HUMAN	5	1948.7	20.487	HEBC EV	HEBC cells	mitochondrion,extrinsic component of mitochondrial inner membrane	RNA binding,GTPase activity,protein binding,GTP binding	apoptotic process,regulation of cell death,mitochondrial translation,ribosome biogenesis,regulation of cellular respiration
HEBC EV / HEBC cells	P00747	P00747	4.35589	4.35589	0.00744313	0.000257481	8	P00747	PLG	Plasminogen	PLMN_HUMAN	1	1947.63	20.4763	HEBC EV	HEBC cells	extracellular region,extracellular space,plasma membrane,cell surface,platelet alpha granule lumen,extrinsic component of external side of plasma membrane,other organism cell membrane,extracellular exosome,blood microparticle	endopeptidase activity,serine-type endopeptidase activity,receptor binding,protein binding,serine-type peptidase activity,enzyme binding,kinase binding,protein domain specific binding,apolipoprotein binding,chaperone binding,proteasome core complex binding,protein antigen binding	platelet degranulation,proteolysis,blood coagulation,negative regulation of cell proliferation,negative regulation of cell-substrate adhesion,extracellular matrix disassembly,fibrinolysis,cellular protein metabolic process,tissue remodeling,interaction with symbiont,negative regulation of fibrinolysis,positive regulation of fibrinolysis,modification by host of symbiont morphology or physiology vi…
HEBC EV / HEBC cells	P19823	P19823	3.4671	3.4671	0.0850998	0.00272943	12	P19823	ITIH2	Inter-alpha-trypsin inhibitor heavy chain H2	ITIH2_HUMAN	2	1005.86	11.0586	HEBC EV	HEBC cells	extracellular region,endoplasmic reticulum lumen,extracellular exosome,blood microparticle	endopeptidase inhibitor activity,serine-type endopeptidase inhibitor activity	negative regulation of endopeptidase activity,hyaluronan metabolic process,post-translational protein modification,cellular protein metabolic process
HEBC EV / HEBC cells	P36955	P36955	3.25083	3.25083	0.00323561	0.000117202	10	P36955	SERPINF1	Pigment epithelium-derived factor	PEDF_HUMAN	1	851.916	9.51916	HEBC EV	HEBC cells	extracellular region,basement membrane,extracellular space,melanosome,axon hillock,perinuclear region of cytoplasm,extracellular exosome,extracellular matrix	serine-type endopeptidase inhibitor activity,protein binding	kidney development,multicellular organism development,aging,short-term memory,cell proliferation,response to acidic pH,negative regulation of endothelial cell migration,negative regulation of gene expression,negative regulation of endopeptidase activity,positive regulation of neuron projection development,negative regulation of angiogenesis,ovulation cycle,response to arsenic-containing substance…
HEBC EV / HEBC cells	Q9NQT8	Q9NQT8	3.13958	3.13958	0.00123858	4.88456e-05	12	Q9NQT8	KIF13B	Kinesin-like protein KIF13B	KI13B_HUMAN	12	781.269	8.81269	HEBC EV	HEBC cells	cytoplasm,cytosol,kinesin complex,microtubule,microvillus,axon,paranode region of axon,neuron projection,dendrite	microtubule motor activity,protein binding,ATP binding,microtubule binding,ATPase activity,protein kinase binding,14-3-3 protein binding	protein targeting,microtubule-based movement,signal transduction,cytoskeleton-dependent intracellular transport,T cell activation,regulation of axonogenesis
HEBC EV / HEBC cells	Q15582	Q15582	3.09948	3.09948	0.142486	0.00448269	12	Q15582	TGFBI	Transforming growth factor-beta-induced protein ig-h3	BGH3_HUMAN	11	757.108	8.57108	HEBC EV	HEBC cells	extracellular region,proteinaceous extracellular matrix,basement membrane,extracellular space,trans-Golgi network,plasma membrane,extracellular matrix,extracellular exosome	integrin binding,protein binding,collagen binding,extracellular matrix binding,cell adhesion molecule binding	angiogenesis,chondrocyte differentiation,cell adhesion,negative regulation of cell adhesion,visual perception,cell proliferation,extracellular matrix organization,cellular protein metabolic process,response to stimulus
HEBC EV / HEBC cells	P07996	P07996	3.04668	3.04668	3.81041e-05	2.37621e-06	12	P07996	THBS1	Thrombospondin-1	TSP1_HUMAN	21	726.308	8.26308	HEBC EV	HEBC cells	extracellular region,fibrinogen complex,extracellular space,endoplasmic reticulum,endoplasmic reticulum lumen,external side of plasma membrane,cell surface,sarcoplasmic reticulum,secretory granule,extracellular matrix,platelet alpha granule,platelet alpha granule lumen,extracellular exosome	phosphatidylserine binding,fibronectin binding,integrin binding,calcium ion binding,protein binding,heparin binding,fibroblast growth factor binding,low-density lipoprotein particle binding,identical protein binding,laminin binding,proteoglycan binding,transforming growth factor beta binding,fibrinogen binding,collagen V binding	activation of MAPK activity,response to hypoxia,negative regulation of endothelial cell proliferation,negative regulation of cell-matrix adhesion,sprouting angiogenesis,chronic inflammatory response,platelet degranulation,negative regulation of antigen processing and presentation of peptide or polysaccharide antigen via MHC class II,negative regulation of dendritic cell antigen processing and pre…
HEBC EV / HEBC cells	Q05639	Q05639	3.0147	3.0147	0.143748	0.00451733	5	Q05639	EEF1A2	Elongation factor 1-alpha 2	EF1A2_HUMAN	1	708.194	8.08194	HEBC EV	HEBC cells	cytoplasm,eukaryotic translation elongation factor 1 complex,neuronal cell body,myelin sheath,cytoplasmic side of lysosomal membrane,nucleus	translation elongation factor activity,GTPase activity,protein binding,GTP binding,translation factor activity, RNA binding,protein kinase binding	translational elongation,response to inorganic substance,positive regulation of apoptotic process,response to electrical stimulus,positive regulation of lipid kinase activity,regulation of chaperone-mediated autophagy,translation
HEBC EV / HEBC cells	P00742	P00742	2.79743	2.79743	0.0061704	0.000215695	10	P00742	F10	Coagulation factor X	FA10_HUMAN	1	595.203	6.95203	HEBC EV	HEBC cells	extracellular region,endoplasmic reticulum lumen,Golgi lumen,plasma membrane,intrinsic component of external side of plasma membrane	serine-type endopeptidase activity,calcium ion binding,protein binding,phospholipid binding	signal peptide processing,ER to Golgi vesicle-mediated transport,blood coagulation,blood coagulation, intrinsic pathway,blood coagulation, extrinsic pathway,peptidyl-glutamic acid carboxylation,positive regulation of cell migration,positive regulation of protein kinase B signaling
HEBC EV / HEBC cells	P06727	P06727	2.67104	2.67104	0.10564	0.00336892	10	P06727	APOA4	Apolipoprotein A-IV	APOA4_HUMAN	1	536.887	6.36887	HEBC EV	HEBC cells	extracellular region,extracellular space,early endosome,endoplasmic reticulum lumen,cytosol,extracellular matrix,very-low-density lipoprotein particle,high-density lipoprotein particle,chylomicron,extracellular exosome,blood microparticle,cell surface	lipid transporter activity,copper ion binding,protein binding,lipid binding,cholesterol binding,antioxidant activity,cholesterol transporter activity,phosphatidylcholine binding,identical protein binding,protein homodimerization activity,phosphatidylcholine-sterol O-acyltransferase activator activity,phospholipid binding	retinoid metabolic process,innate immune response in mucosa,cholesterol biosynthetic process,lipid transport,response to lipid hydroperoxide,leukocyte cell-cell adhesion,cholesterol metabolic process,positive regulation of cholesterol esterification,positive regulation of triglyceride catabolic process,removal of superoxide radicals,regulation of intestinal cholesterol absorption,neuron projectio…
HEBC EV / HEBC cells	P01031	P01031	2.52738	2.52738	0.0168632	0.000566831	10	P01031	C5	Complement C5	CO5_HUMAN	1	476.524	5.76524	HEBC EV	HEBC cells	extracellular region,membrane attack complex,extracellular space,extracellular exosome	endopeptidase inhibitor activity,receptor binding,protein binding,chemokine activity	activation of MAPK activity,in utero embryonic development,chemotaxis,inflammatory response,complement activation,complement activation, alternative pathway,complement activation, classical pathway,cell surface receptor signaling pathway,G-protein coupled receptor signaling pathway,positive regulation of vascular endothelial growth factor production,negative regulation of macrophage chemotaxis,ne…
HEBC EV / HEBC cells	P20336	P20336	2.34946	2.34946	0.173541	0.0054171	10	P20336	RAB3A	Ras-related protein Rab-3A	RAB3A_HUMAN	1	409.635	5.09635	HEBC EV	HEBC cells	acrosomal vesicle,endosome,cytosol,plasma membrane,synaptic vesicle,axon,secretory granule membrane,terminal bouton,clathrin-sculpted acetylcholine transport vesicle membrane,clathrin-sculpted glutamate transport vesicle membrane,clathrin-sculpted gamma-aminobutyric acid transport vesicle membrane,clathrin-sculpted monoamine transport vesicle membrane,anchored component of synaptic vesicle membra…	ATPase activator activity,GTPase activity,protein binding,GTP binding,protein C-terminus binding,GTP-dependent protein binding,myosin V binding,GDP-dissociation inhibitor binding,ATPase binding	respiratory system process,mitochondrion organization,neurotransmitter secretion,neuromuscular synaptic transmission,axonogenesis,post-embryonic development,glutamate secretion,protein transport,synaptic vesicle exocytosis,synaptic vesicle maturation,lung development,regulation of synaptic vesicle fusion to presynaptic membrane,positive regulation of ATPase activity,synaptic vesicle recycling,neu…
HEBC EV / HEBC cells	P01023	P01023	2.28944	2.28944	0.186625	0.00581257	12	P01023	A2M	Alpha-2-macroglobulin	A2MG_HUMAN	5	388.866	4.88866	HEBC EV	HEBC cells	extracellular region,cytosol,platelet alpha granule lumen,extracellular exosome,blood microparticle	protease binding,serine-type endopeptidase inhibitor activity,GTPase activator activity,receptor binding,protein binding,growth factor binding,enzyme binding,interleukin-8 binding,interleukin-1 binding,tumor necrosis factor binding,calcium-dependent protein binding	negative regulation of complement activation, lectin pathway,platelet degranulation,blood coagulation, intrinsic pathway,negative regulation of endopeptidase activity,extracellular matrix disassembly,positive regulation of GTPase activity,stem cell differentiation,regulation of small GTPase mediated signal transduction
HEBC EV / HEBC cells	Q99650	Q99650	2.2867	2.2867	0.191476	0.00595042	12	Q99650	OSMR	Oncostatin-M-specific receptor subunit beta	OSMR_HUMAN	2	387.939	4.87939	HEBC EV	HEBC cells	plasma membrane,oncostatin-M receptor complex,apical plasma membrane	growth factor binding,oncostatin-M receptor activity	positive regulation of acute inflammatory response,positive regulation of cell proliferation,cytokine-mediated signaling pathway,response to cytokine,oncostatin-M-mediated signaling pathway
HEBC EV / HEBC cells	O00391	O00391	2.27313	2.27313	5.35096e-05	3.07653e-06	12	O00391	QSOX1	Sulfhydryl oxidase 1	QSOX1_HUMAN	6	383.37	4.8337	HEBC EV	HEBC cells	extracellular region,extracellular space,endoplasmic reticulum lumen,Golgi apparatus,integral component of Golgi membrane,platelet alpha granule lumen,specific granule lumen,intracellular membrane-bounded organelle,intercellular bridge,extracellular exosome,tertiary granule lumen	protein disulfide isomerase activity,flavin-linked sulfhydryl oxidase activity	platelet degranulation,negative regulation of macroautophagy,neutrophil degranulation,post-translational protein modification,cellular protein metabolic process,cell redox homeostasis,oxidation-reduction process,protein folding
HEBC EV / HEBC cells	P26022	P26022	2.21923	2.21923	0.165007	0.00516801	12	P26022	PTX3	Pentraxin-related protein PTX3	PTX3_HUMAN	6	365.646	4.65646	HEBC EV	HEBC cells	extracellular region,extracellular space,specific granule lumen,tertiary granule lumen	complement component C1q binding,(1->3)-beta-D-glucan binding,protein binding,identical protein binding,virion binding	response to yeast,inflammatory response,opsonization,neutrophil degranulation,negative regulation by host of viral exo-alpha-sialidase activity,negative regulation by host of viral glycoprotein metabolic process,innate immune response,positive regulation of nitric oxide biosynthetic process,negative regulation of viral entry into host cell,positive regulation of phagocytosis,negative regulation o…
HEBC EV / HEBC cells	P25325	P25325	2.17021	2.17021	0.000798702	3.29847e-05	10	P25325	MPST	3-mercaptopyruvate sulfurtransferase	THTM_HUMAN	2	350.088	4.50088	HEBC EV	HEBC cells	mitochondrion,cytosol,cell junction,neuron projection,synapse,extracellular exosome	thiosulfate sulfurtransferase activity,3-mercaptopyruvate sulfurtransferase activity,identical protein binding	kidney development,liver development,cyanate catabolic process,response to toxic substance,transsulfuration,spinal cord development,hydrogen sulfide biosynthetic process
HEBC EV / HEBC cells	Q92954	Q92954	2.07712	2.07712	0.167124	0.00522846	10	Q92954	PRG4	Proteoglycan 4	PRG4_HUMAN	1	321.964	4.21964	HEBC EV	HEBC cells	extracellular matrix	scavenger receptor activity,polysaccharide binding	receptor-mediated endocytosis,immune response,cell proliferation
HEBC EV / HEBC cells	P61960	P61960	2.01566	2.01566	0.0220573	0.000735244	10	P61960	UFM1	Ubiquitin-fold modifier 1	UFM1_HUMAN	1	304.364	4.04364	HEBC EV	HEBC cells	nucleus,cytoplasm,endoplasmic reticulum,extracellular exosome	protein binding	regulation of intracellular estrogen receptor signaling pathway,response to endoplasmic reticulum stress,negative regulation of apoptotic process,protein ufmylation,protein K69-linked ufmylation
HEBC EV / HEBC cells	Q15113	Q15113	1.87421	1.87421	0.235255	0.00727057	12	Q15113	PCOLCE	Procollagen C-endopeptidase enhancer 1	PCOC1_HUMAN	5	266.601	3.66601	HEBC EV	HEBC cells	extracellular region,extracellular space,extracellular exosome,extracellular matrix	protein binding,collagen binding,heparin binding,peptidase activator activity	proteolysis,multicellular organism development,positive regulation of peptidase activity,cellular response to leukemia inhibitory factor
HEBC EV / HEBC cells	P02462	P02462	1.74907	1.74907	0.227979	0.00706131	12	P02462	COL4A1	Collagen alpha-1(IV) chain	CO4A1_HUMAN	5	236.142	3.36142	HEBC EV	HEBC cells	extracellular region,collagen type IV trimer,basement membrane,extracellular space,endoplasmic reticulum lumen,extracellular matrix	extracellular matrix structural constituent,protein binding,extracellular matrix constituent conferring elasticity,platelet-derived growth factor binding	patterning of blood vessels,brain development,neuromuscular junction development,extracellular matrix organization,collagen catabolic process,epithelial cell differentiation,collagen-activated tyrosine kinase receptor signaling pathway,blood vessel morphogenesis,retinal blood vessel morphogenesis,renal tubule morphogenesis,cellular response to amino acid stimulus,basement membrane organization
HEBC EV / HEBC cells	P00734	P00734	1.69769	1.69769	0.00161918	6.23619e-05	12	P00734	F2	Prothrombin	THRB_HUMAN	4	224.381	3.24381	HEBC EV	HEBC cells	extracellular region,extracellular space,endoplasmic reticulum lumen,Golgi lumen,plasma membrane,extracellular exosome,blood microparticle,external side of plasma membrane	lipopolysaccharide binding,serine-type endopeptidase activity,receptor binding,calcium ion binding,protein binding,growth factor activity,heparin binding,thrombospondin receptor activity	positive regulation of protein phosphorylation,signal peptide processing,proteolysis,ER to Golgi vesicle-mediated transport,acute-phase response,cell surface receptor signaling pathway,G-protein coupled receptor signaling pathway,multicellular organism development,blood coagulation,blood coagulation, intrinsic pathway,positive regulation of cell proliferation,regulation of cell shape,response to …
HEBC EV / HEBC cells	P60983	P60983	1.57349	1.57349	0.175666	0.00547734	10	P60983	GMFB	Glia maturation factor beta	GMFB_HUMAN	1	197.624	2.97624	HEBC EV	HEBC cells	intracellular	actin binding,protein kinase inhibitor activity,signal transducer activity,enzyme activator activity,growth factor activity,Arp2/3 complex binding	protein phosphorylation,negative regulation of protein kinase activity,signal transduction,nervous system development,learning,locomotory behavior,regulation of receptor activity,negative regulation of Arp2/3 complex-mediated actin nucleation,positive regulation of catalytic activity
HEBC EV / HEBC cells	P08697	P08697	1.53843	1.53843	0.00208159	7.8025e-05	10	P08697	SERPINF2	Alpha-2-antiplasmin	A2AP_HUMAN	1	190.479	2.90479	HEBC EV	HEBC cells	extracellular region,fibrinogen complex,extracellular space,cell surface,platelet alpha granule lumen,extracellular exosome,blood microparticle	protease binding,endopeptidase inhibitor activity,serine-type endopeptidase inhibitor activity,protein binding,protein homodimerization activity	regulation of blood vessel size by renin-angiotensin,platelet degranulation,acute-phase response,response to organic substance,negative regulation of plasminogen activation,negative regulation of endopeptidase activity,collagen fibril organization,positive regulation of collagen biosynthetic process,fibrinolysis,positive regulation of cell differentiation,positive regulation of transcription from…
HEBC EV / HEBC cells	P69905	P69905	1.42578	1.42578	0.134148	0.00423943	12	P69905	HBA1	Hemoglobin subunit alpha	HBA_HUMAN	4	168.66	2.6866	HEBC EV	HEBC cells	extracellular region,extracellular space,cytosol,hemoglobin complex,membrane,cytosolic small ribosomal subunit,haptoglobin-hemoglobin complex,extracellular exosome,endocytic vesicle lumen,blood microparticle	oxygen transporter activity,iron ion binding,protein binding,oxygen binding,heme binding,peroxidase activity,haptoglobin binding	receptor-mediated endocytosis,positive regulation of cell death,oxygen transport,bicarbonate transport,response to hydrogen peroxide,hydrogen peroxide catabolic process,protein heterooligomerization,cellular oxidant detoxification
HEBC EV / HEBC cells	O95084	O95084	1.10727	1.10727	0.718943	0.0217861	12	O95084	PRSS23	Serine protease 23	PRS23_HUMAN	3	115.438	2.15438	HEBC EV	HEBC cells	nucleus,endoplasmic reticulum lumen,extracellular exosome	serine-type endopeptidase activity	proteolysis,post-translational protein modification,cellular protein metabolic process
HEBC EV / HEBC cells	P12259	P12259	1.10625	1.10625	0.0748725	0.00240692	12	P12259	F5	Coagulation factor V	FA5_HUMAN	5	115.285	2.15285	HEBC EV	HEBC cells	Golgi membrane,extracellular region,extracellular space,endoplasmic reticulum lumen,plasma membrane,membrane,ER to Golgi transport vesicle,platelet alpha granule lumen,endoplasmic reticulum-Golgi intermediate compartment membrane,extracellular vesicle	copper ion binding,protein binding	platelet degranulation,ER to Golgi vesicle-mediated transport,blood coagulation,blood circulation,post-translational protein modification,cellular protein metabolic process,COPII vesicle coating
HEBC EV / HEBC cells	P19827	P19827	1.07556	1.07556	0.307667	0.00945628	10	P19827	ITIH1	Inter-alpha-trypsin inhibitor heavy chain H1	ITIH1_HUMAN	1	110.753	2.10753	HEBC EV	HEBC cells	extracellular region,extracellular exosome,blood microparticle	serine-type endopeptidase inhibitor activity,calcium ion binding	negative regulation of endopeptidase activity,hyaluronan metabolic process
HEBC EV / HEBC cells	Q9UBB6	Q9UBB6	1.03376	1.03376	0.0247646	0.000817699	10	Q9UBB6	NCDN	Neurochondrin	NCDN_HUMAN	5	104.735	2.04735	HEBC EV	HEBC cells	cytosol,membrane,dendrite,neuronal cell body,nucleus,axon	protein binding	neuron projection development,bone resorption,regulation of neuronal synaptic plasticity
HEBC EV / HEBC cells	Q86U86	Q86U86	0.994967	0.994967	0.0257258	0.000847438	10	Q86U86	PBRM1	Protein polybromo-1	PB1_HUMAN	14	99.3035	1.99304	HEBC EV	HEBC cells	nuclear chromosome,nucleoplasm,RSC complex,BAF-type complex	DNA binding,chromatin binding,protein binding,DNA translocase activity	mitotic cell cycle,chromatin remodeling,transcription, DNA-templated,regulation of transcription, DNA-templated,negative regulation of cell proliferation,nucleosome disassembly,transcription elongation from RNA polymerase II promoter,ATP-dependent chromatin remodeling
HEBC EV / HEBC cells	Q9BVA1	Q9BVA1	0.94377	0.94377	0.229601	0.00710369	12	Q9BVA1	TUBB2B	Tubulin beta-2B chain	TBB2B_HUMAN	4	92.3548	1.92355	HEBC EV	HEBC cells	nucleus,cytoplasm,microtubule,microtubule cytoskeleton	GTPase activity,structural constituent of cytoskeleton,protein binding,GTP binding,protein heterodimerization activity	neuron migration,cytoskeleton organization,microtubule-based process,positive regulation of axon guidance,microtubule cytoskeleton organization,mitotic cell cycle
HEBC EV / HEBC cells	P35442	P35442	0.880491	0.880491	0.998724	0.0300046	10	P35442	THBS2	Thrombospondin-2	TSP2_HUMAN	10	84.1002	1.841	HEBC EV	HEBC cells	extracellular region,basement membrane,extracellular space,platelet alpha granule	calcium ion binding,protein binding,heparin binding	cell adhesion,negative regulation of angiogenesis,extracellular matrix organization,positive regulation of synapse assembly
HEBC EV / HEBC cells	Q8N4C8	Q8N4C8	0.858482	0.858482	0.636117	0.0192972	8	Q8N4C8	MINK1	Misshapen-like kinase 1	MINK1_HUMAN	4	81.313	1.81313	HEBC EV	HEBC cells	cytoplasm,Golgi apparatus,cytosol,postsynaptic density,cell junction,axon,dendrite,postsynaptic membrane,extracellular exosome	protein kinase activity,protein serine/threonine kinase activity,protein binding,ATP binding,MAP kinase kinase kinase kinase activity	activation of MAPKKK activity,regulation of cell-matrix adhesion,protein phosphorylation,JNK cascade,chemical synaptic transmission,multicellular organism development,regulation of mitotic cell cycle,regulation of cell-cell adhesion,regulation of cell migration,actin cytoskeleton reorganization,regulation of apoptotic process,positive regulation of JNK cascade,protein autophosphorylation,neuron p…
HEBC EV / HEBC cells	P15104	P15104	0.655044	0.655044	0.837153	0.0252862	12	P15104	GLUL	Glutamine synthetase	GLNA_HUMAN	3	57.4664	1.57466	HEBC EV	HEBC cells	nucleus,mitochondrion,rough endoplasmic reticulum,cytosol,perikaryon,myelin sheath,axon terminus,extracellular exosome,glial cell projection	magnesium ion binding,glutamate decarboxylase activity,glutamate-ammonia ligase activity,protein binding,ATP binding,glutamate binding,manganese ion binding,identical protein binding,dynein light chain binding	neurotransmitter uptake,glutamate catabolic process,glutamine biosynthetic process,cell proliferation,cellular amino acid biosynthetic process,cellular response to starvation,response to glucose,ammonia assimilation cycle,positive regulation of insulin secretion,positive regulation of epithelial cell proliferation,protein homooligomerization,positive regulation of synaptic transmission, glutamate…
HEBC EV / HEBC cells	P08572	P08572	0.652853	0.652853	0.483025	0.0147328	12	P08572	COL4A2	Collagen alpha-2(IV) chain	CO4A2_HUMAN	9	57.2274	1.57227	HEBC EV	HEBC cells	extracellular region,collagen type IV trimer,endoplasmic reticulum lumen,extracellular matrix,extracellular exosome	extracellular matrix structural constituent,protein binding	angiogenesis,transcription, DNA-templated,aging,response to activity,negative regulation of angiogenesis,extracellular matrix organization,collagen catabolic process,endodermal cell differentiation,collagen-activated tyrosine kinase receptor signaling pathway,cellular response to transforming growth factor beta stimulus
HEBC EV / HEBC cells	Q13509	Q13509	0.652119	0.652119	0.423994	0.0129747	10	Q13509	TUBB3	Tubulin beta-3 chain	TBB3_HUMAN	2	57.1474	1.57147	HEBC EV	HEBC cells	nucleus,cytoplasm,microtubule,axon,dendrite,neuronal cell body,extracellular exosome,cell periphery	GTPase activity,structural constituent of cytoskeleton,protein binding,GTP binding,peptide binding	mitotic cell cycle,cytoskeleton organization,microtubule-based process,axon guidance,microtubule cytoskeleton organization,neuron differentiation
[truncated: 851 more rows]

## Sheet: Neurons
Comparison (group1/group2)	Group	ProteinGroups	AVG Log2 Ratio	Absolute AVG Log2 Ratio	Pvalue	Qvalue	# of Ratios	UniProtIds	Genes	ProteinDescriptions	ProteinNames	# Unique Total Peptides	% Change	Ratio	Condition Numerator	Condition Denominator	GO Cellular Component	GO Molecular Function	GO Biological Process
[truncated: 50 more rows]
