# Supplementary material for: Cell Type-Specific Proteomic Cargo in Human Brain Endothelial, Astrocyte, and Neuronal Extracellular Vesicles
Source: Proteomes. 2026 May 1;14(2):24. doi: 10.3390/proteomes14020024 (PMC13214607; doi:10.3390/proteomes14020024)
Supplement: Supplementary file 1 [file proteomes-14-00024-s001.zip › S2.csv]

PG.Pvalue	PG.Qvalue	PG.Genes	[1] HN1_Slot1-31_1_2195.htrms.PG.Quantity	[2] HN2_Slot2-19_1_2464.htrms.PG.Quantity	[3] HN3_Slot2-20_1_2458.htrms.PG.Quantity
2.5E-13	0	KRT1	2574.967285	22.9371624	22.84193039
2.5E-13	0	NONO	NaN	NaN	19.00502777
2.5E-13	0	IDH1	13.58228016	69.46070099	16.07392883
2.5E-13	0	TUBB	111.248497	81.27240753	893.7205811
2.8E-13	0	TAGLN2	9.850920677	13.06677723	5.443184853
3.18E-13	0	RPS24	5.39862299	NaN	3.096178532
4.15E-13	0	PGK1	59.70353699	9.081560135	4.819207668
5.1E-13	0	ALDH1L1	19.3044529	201.2066956	25.24607849
6.38E-13	0	HAL	7.567808151	NaN	NaN
8.08E-13	0	MCM5	3.148514748	NaN	1.554362535
1E-12	0	RPS18	31.03934097	35.42496872	21.58717918
1.37E-12	0	GBA3	3.978312254	13.77654743	1.428057194
1.98E-12	0	RAB35	16.7423172	NaN	19.4602108
2.05E-12	0	TMSB10	NaN	13.61296177	14.88233948
2.14E-12	0	PPP2R1A	NaN	NaN	2.161755323
2.44E-12	0	RPS6	6.231784344	11.26944256	5.89623642
2.69E-12	0	RPL7	2.328929901	NaN	10.65420628
3.35E-12	0	TGM3	48.13596344	NaN	NaN
3.53E-12	0	ANXA2	39.34247208	17.4709568	11.98152161
3.57E-12	0	DCXR	3.32526207	40.25994492	0.711298108
3.77E-12	0	C7	49.21928406	NaN	NaN
4.86E-12	0	EIF4A1	34.05116653	35.43750381	37.7312851
5.92E-12	0	PCDHGC4	NaN	NaN	44.27566147
6.33E-12	0	GAPDH	30.74344826	13.09083748	28.6849823
7.18E-12	0	CPS1	99.53612518	471.9967041	83.8826828
7.27E-12	0	HSPA5	8.80381012	33.54852676	16.93065071
9E-12	0	APOA1	22.24091911	4.625204086	2.331463814
1.14E-11	0	UGDH	36.1014061	103.256279	16.04720497
1.2E-11	0	PKM	12.51283455	20.95868683	14.18694115
1.41E-11	0	VCP	16.1218338	NaN	21.23945999
1.56E-11	0	HBA1	92.64279175	NaN	12.67188835
1.69E-11	0	RPLP0;RPLP0P6	9.745222092	14.64046192	7.002892494
1.71E-11	0	TCP1	7.316500187	NaN	13.83348846
1.77E-11	0	TUBA1A	135.1562653	146.2144318	625.0334473
1.93E-11	0	CPA4	16.18461609	NaN	NaN
1.99E-11	0	VIM	5.473794937	25.65755653	31.0257988
2.54E-11	0	CAMK2B;CAMK2G	NaN	NaN	5.560532093
2.65E-11	0	TUBA4A	26.26494217	NaN	19.78045082
2.72E-11	0	KRT4	358.6539307	5.599401951	1.481033564
2.84E-11	0	HNRNPA3	3.227900743	5.20903635	8.685324669
2.89E-11	0	DDX5;DDX17	2.950612545	NaN	13.17237568
3.1E-11	0	RPL14	5.262945652	NaN	9.172786713
3.14E-11	0	CALR	5.898731232	14.66850853	12.98841286
3.2E-11	0	RPL18A	5.31136322	NaN	5.633344173
3.22E-11	0	TF	8.67884922	103.7740631	19.67185593
3.24E-11	0	JUP	70.34565735	NaN	NaN
3.71E-11	0	H4C1	405.4521484	779.9841919	590.7752686
3.91E-11	0	RPL4	10.98402023	5.176507473	18.49277115
3.96E-11	0	HNRNPAB	3.420987368	NaN	9.898792267
4.08E-11	0	CFL1	2.350017786	37.83422852	8.118014336
4.14E-11	0	ALB	101.3500824	1043.567505	636.4537354
4.19E-11	0	XRCC5	5.02229929	NaN	23.80286026
4.42E-11	0	KRT80	23.346035	NaN	NaN
4.5E-11	0	LDHB	5.674386024	NaN	12.44575787
4.67E-11	0	CCT3	7.570652008	NaN	11.40583897
4.7E-11	0	RPS27;RPS27L	NaN	NaN	4.895272255
4.71E-11	0	PCCB	14.5154705	70.81931305	13.43334675
4.97E-11	0	RPS4X	NaN	8.339624405	5.348601818
5.37E-11	0	ENO1	25.22909927	20.30897903	15.88498306
5.45E-11	0	CAP1	NaN	NaN	4.232336044
5.77E-11	0	KRT16	70.11499023	NaN	NaN
6.11E-11	0	ASL	6.52546072	NaN	13.98003578
6.13E-11	0	SRSF1	6.015412807	NaN	17.80077553
6.54E-11	0	HNRNPA0	NaN	NaN	8.48903656
6.96E-11	0	RPS27A	106.1212769	16.19089508	19.18838692
6.99E-11	0	GFAP	4.724454403	NaN	29.56093407
7.1E-11	0	RPL38	NaN	NaN	7.225422859
7.51E-11	0	DPYSL2	12.55916691	NaN	23.04451561
8.14E-11	0	KRT9	400.0455933	136.7094269	2078.098633
8.31E-11	0	RBM8A	NaN	NaN	14.68354702
8.9E-11	0	RUVBL1	NaN	NaN	9.02485466
9.11E-11	0	HSPD1	17.1297493	61.6725235	11.99521732
9.21E-11	0	PFN1	5.302727699	NaN	12.9427557
9.58E-11	0	CSTA	14.83679199	NaN	NaN
1E-10	0	GSTP1	3.228191614	NaN	6.20265007
1.01E-10	0	DYNC1H1	NaN	NaN	31.67701721
1.05E-10	0	ACTR1A	2.190405607	NaN	7.849455833
1.08E-10	0	RPL10	2.295429945	NaN	6.649689674
1.13E-10	0	RPS3	3.781444073	3.53730464	11.15957928
1.13E-10	0	SELENBP1	NaN	10.82946968	1.569072604
1.15E-10	0	INS	6.773925781	110.0946503	5.766623974
1.19E-10	0	ITIH4	39.75767517	208.3744965	21.07037544
1.27E-10	0	ALDH7A1	NaN	NaN	1.919460773
1.29E-10	0	ACTB	107.3671799	104.8267975	295.1494141
1.29E-10	0	PSMA7;PSMA8	6.717258453	NaN	1.443780303
1.33E-10	0	PARP1	NaN	NaN	11.74703217
1.35E-10	0	GLUD1	21.40631294	255.2553558	59.21615982
1.39E-10	0	NDUFV2	NaN	NaN	5.144015312
1.41E-10	0	CKB	12.68455982	NaN	28.23045158
1.46E-10	0	ALDH2	70.4446106	229.7516785	37.03118896
1.47E-10	0	PTGDS	NaN	183.3173981	37.45920563
1.47E-10	0	SNRNP200	3.058050156	NaN	3.058372498
1.49E-10	0	EEF1G	44.18346405	45.36275864	18.89875031
1.55E-10	0	HNRNPA1	9.870028496	135.5664063	47.4944458
1.63E-10	0	XRCC6	6.34736824	NaN	19.16013145
1.69E-10	0	CAND1	NaN	NaN	5.471673012
1.83E-10	0	NCL	15.34087467	67.55657196	18.59012985
1.85E-10	0	SH3BGRL3	NaN	1.338893056	5.651447296
1.85E-10	0	HK1;HK2;HK3	NaN	NaN	4.699944019
1.88E-10	0	PDIA3	9.452953339	19.01672173	10.03373337
1.89E-10	0	ATP5F1B	11.23958874	19.11253548	6.044100285
2.1E-10	0	PCBP1	9.175797462	8.568861961	7.068743706
2.18E-10	0	MAP1B	1.754532933	NaN	30.70257568
2.23E-10	0	TRIM28	NaN	NaN	7.757033348
2.27E-10	0	C3	356.0027771	36.89152145	10.96369267
2.27E-10	0	DDX6	7.838923454	NaN	10.63951969
2.36E-10	0	HNRNPK	16.66787529	23.75307083	39.90194321
2.41E-10	0	KLC1	NaN	NaN	40.64268112
2.47E-10	0	RBMX;RBMXL1	14.00988579	NaN	4.686144352
2.58E-10	0	KRT6C	655.9650879	102.7647247	165.9223175
2.76E-10	0	CFI	5.512522221	NaN	9.825066566
2.88E-10	0	NPEPPS	NaN	NaN	3.415257454
2.94E-10	0	THBS1	56.87989044	NaN	3.196545362
3.09E-10	0	ASPRV1	31.05777931	NaN	NaN
3.4E-10	0	RPL13	2.059080839	NaN	6.695210934
3.45E-10	0	SYNCRIP	4.541487694	NaN	3.093016624
3.58E-10	0	RHOA	NaN	NaN	2.439986944
3.68E-10	0	CLTC	8.372835159	NaN	4.545375824
3.72E-10	0	MDH2	51.99223709	NaN	11.190341
3.83E-10	0	QPRT	NaN	4.3757658	2.197995901
4.07E-10	0	HPX	11.6263752	NaN	25.06246185
4.35E-10	0	HNRNPC	2.568709135	NaN	13.25500679
4.77E-10	0	SPTAN1	NaN	NaN	9.759449005
4.87E-10	0	EEF1D	NaN	6.513040543	2.540920973
5.09E-10	0	FASN	4.074898243	NaN	6.613945484
5.22E-10	0	HSPA8	29.87404251	29.18741226	38.83367157
5.27E-10	0	APOB	271.7593689	NaN	NaN
5.34E-10	0	HSD17B10	3.302417994	NaN	2.796857119
5.68E-10	0	DSP	102.9818802	NaN	NaN
6.46E-10	0	EIF4A3	10.10309887	NaN	7.641812801
6.68E-10	0	RPS9	2.700475216	NaN	13.27856064
6.84E-10	0	H2BC12;H2BS1;H2BC5;H2BC4;H2BC18;H2BC9;H2BC15;H2BC14;H2BC13	5.349478245	26.23897362	36.05867767
6.91E-10	0	KIF5C	NaN	NaN	15.01966
7E-10	0	H2BC11;H2BC17;H2BC3;H2BC21;H2BU1	35.73207092	34.6501236	10.16080379
7.39E-10	0	RPS2	5.555122375	NaN	7.724110126
7.43E-10	0	TXN	71.09220886	9.06520462	4.695020199
7.63E-10	0	CT45A6;CT45A5;CT45A10;CT45A7;CT45A8;CT45A9;CT45A2;CT45A1;CT45A3	NaN	NaN	6.210722446
8.2E-10	0	PDIA6	NaN	NaN	2.399858713
8.39E-10	0	HNRNPU	4.939856052	10.32830715	26.90121269
9.03E-10	0	IGHG1;	11.18320084	12.28964233	6.835398197
9.45E-10	0	PPIA	82.65525818	NaN	256.2440186
9.75E-10	0	POF1B	14.547719	NaN	NaN
9.84E-10	0	CTSD	87.54010773	NaN	5.309922218
9.87E-10	0	ACTN4	3.714135647	3.107982397	3.605934858
1.02E-09	0	KRT77	33.93401718	NaN	NaN
1.02E-09	0	PYGL	84.46883392	233.3032532	41.18647003
1.06E-09	0	CUTA	NaN	NaN	3.338238478
1.09E-09	0	HNRNPA2B1	8.382645607	51.39262009	23.60408401
1.11E-09	0	CCT2	NaN	NaN	12.96732235
1.13E-09	0	SFPQ	3.14879179	5.718873501	5.282012939
1.19E-09	0	APOE	28.831604	NaN	1.143066287
1.19E-09	0	COPB1	NaN	NaN	2.778571129
1.2E-09	0	DSG1	16.24464989	NaN	NaN
1.22E-09	0	SETSIP;SET	5.29677248	NaN	6.518255711
1.26E-09	0	RACK1	5.226881981	NaN	8.686203003
1.26E-09	0	IGLC7;IGLL5;IGLC6;IGLC1;;IGLC2;IGLC3	20.98672295	37.12214661	5.191290855
1.29E-09	0	FN1	22.7741375	NaN	8.408069611
1.33E-09	0	PRDX1	18.80555725	NaN	10.36114502
1.41E-09	0	TUBB2B	6.772971153	NaN	46.59601974
1.48E-09	0	STAT1	NaN	NaN	5.394160748
1.49E-09	0	KRT23	7.452308655	NaN	NaN
1.57E-09	0	AP2A2;AP2A1	1.877534866	NaN	8.419275284
1.6E-09	0	FGB	16.56056976	NaN	NaN
1.65E-09	0	OTC	5.289927006	49.40026093	10.78139496
1.73E-09	0	TPM2;TPM4	28.61953163	NaN	10.72711372
1.74E-09	0	RPS8	2.040783882	NaN	7.682651043
1.83E-09	0	CAT	4.450347424	93.54551697	22.40409851
1.85E-09	0	KIF1A	NaN	NaN	NaN
2.09E-09	0	WDR47	NaN	NaN	2.86779356
2.16E-09	0	CENPV	NaN	NaN	5.681164742
2.19E-09	0	EEF1B2	NaN	NaN	2.099543095
2.21E-09	0	KRT5	31.83902168	0.15099524	9.996640205
2.23E-09	0	KRT10	791.5437012	20.39792824	5.765347958
2.26E-09	0	DARS1	NaN	NaN	5.047457695
2.54E-09	0	RAB11A;RAB11B	NaN	NaN	NaN
2.57E-09	0	HSPA4	NaN	NaN	3.524261236
2.58E-09	0	KRT13	733.914856	NaN	27.13552284
2.66E-09	0	CSNK1D;CSNK1E	NaN	NaN	2.577777386
2.81E-09	0	PNP	11.27993584	NaN	10.81977272
2.88E-09	0	AZGP1	14.24002266	NaN	NaN
2.91E-09	0	ARCN1	NaN	NaN	3.831990004
3.07E-09	0	NAP1L4	NaN	NaN	3.072424889
3.41E-09	0	ACLY	11.35793114	NaN	4.970727444
3.41E-09	0	ACAA2	20.04661179	43.5330162	13.13100624
3.44E-09	0	PSME1	NaN	NaN	4.655793667
3.49E-09	0	KRT6A	139.0258026	NaN	NaN
3.77E-09	0	PARK7	8.76304245	18.34630013	10.39110279
3.91E-09	0	EIF3M	NaN	NaN	6.277302742
4.01E-09	0	ALDH1A1	112.5307617	348.0646667	112.9573364
4.16E-09	0	DPYS	1.967048764	16.47377205	8.451557159
4.19E-09	0	SRSF7	NaN	NaN	12.87055016
4.21E-09	0	HSPA9	3.673916101	12.66345119	3.55906415
4.29E-09	0	LGALS7	8.930921555	NaN	NaN
4.49E-09	0	HNRNPH1	2.967457771	NaN	11.22119617
4.72E-09	0	PSMC6	NaN	NaN	2.185075998
4.78E-09	0	FLG2	140.6413422	NaN	NaN
4.91E-09	0	RAB7A	6.233482361	NaN	6.259459972
4.91E-09	0	RPS23	6.82722044	NaN	12.36748695
5.04E-09	0	MIF	10.6759634	12.78613853	19.98627472
5.23E-09	0	KRT14	396.3816833	NaN	47.84420776
5.28E-09	0	SRSF3	14.32006741	70.7460556	25.18368912
5.36E-09	0	SRM	4.592848778	NaN	11.64076519
5.46E-09	0	DSC1	8.734199524	NaN	41.28187943
5.52E-09	0	LDHA	15.5119381	12.78458023	17.09465408
5.58E-09	0	KRT8	4.482921124	NaN	3.144061089
5.8E-09	0	STXBP1	9.831957817	NaN	3.444034576
5.95E-09	0	HSPA1A;HSPA1B	16.05147743	24.67805099	15.18207455
6.05E-09	0	HBD;HBE1;HBB;HBG1;HBG2	577.5634155	167.7627258	69.119133
6.48E-09	0	HMGB1P1;HMGB1;HMGB2	NaN	NaN	11.38048363
6.56E-09	0	AP3B2	NaN	NaN	2.156809092
6.58E-09	0	PPIB	17.2665329	24.72451782	17.33753967
6.64E-09	0	PSMC5	NaN	NaN	5.559425831
6.7E-09	0	CRMP1	NaN	NaN	4.241617203
6.88E-09	0	LGALS1	6.729552269	11.58220482	6.985467434
6.96E-09	0	TUBB3	23.65994453	12.20241737	304.445343
7.03E-09	0	RPL9	NaN	NaN	2.074194908
7.68E-09	0	RPL24	NaN	16.94252014	8.310270309
7.94E-09	0	CNOT1	NaN	NaN	3.15799737
7.97E-09	0	SERPINB12	29.53522491	NaN	NaN
8.01E-09	0	HDGF	NaN	NaN	1.942240715
8.18E-09	0	RALY	NaN	NaN	1.191555977
8.44E-09	0	ACAA1	33.09870529	69.79229736	12.55207348
8.48E-09	0	CALM1;CALM2;CALM3	43.48734665	70.29821777	51.76402283
8.5E-09	0	RPL13A	12.21354675	NaN	18.49265099
8.63E-09	0	COPA	10.94875336	NaN	3.239331961
8.83E-09	0	PRKDC	6.579063892	NaN	12.50340462
8.96E-09	0	PRDX5	6.658118248	NaN	6.87557888
9.19E-09	0	CALML5	30.03919029	NaN	NaN
9.21E-09	0	CCT8	5.150695801	3.32291007	23.92267609
9.27E-09	0	SLC25A6	48.74311447	41.10058212	11.66113758
9.29E-09	0	HADHB	NaN	NaN	4.474355698
9.94E-09	0	DHX15	NaN	NaN	2.236440897
1.02E-08	0	KRT17	114.4183884	10.60233212	NaN
1.03E-08	0	KRT78	1188.534058	NaN	0.933835447
1.03E-08	0	RPS16	40.63680267	NaN	64.07066345
1.04E-08	0	ABHD17A	311.2998352	NaN	NaN
0.000000012	0	HSP90AB1	20.06861115	8.138026237	25.89831161
1.22E-08	0	GDI2	40.92950821	NaN	18.87850952
1.26E-08	0	SUPT16H	NaN	NaN	NaN
1.27E-08	0	HNRNPDL	3.406648874	9.444582939	2.496987343
1.27E-08	0	RPL28	NaN	NaN	3.545803785
1.29E-08	0	SPTBN1	NaN	NaN	1.86213994
0.000000013	0	PRMT5	4.902046204	NaN	1.873982191
1.33E-08	0	COPB2	NaN	NaN	6.50232172
1.39E-08	0	SRP9	4.464600563	7.705563068	4.918992996
0.000000014	0	TGM1	6.095087528	NaN	NaN
1.48E-08	0	CEP170	NaN	NaN	4.434772015
1.52E-08	0	A2M;PZP	2.62205863	NaN	NaN
1.55E-08	0	RPL32	NaN	NaN	8.94354248
1.67E-08	0	SF3B6	3.313018322	NaN	1.969701052
1.68E-08	0	ANP32B	6.35631752	19.72156334	9.805243492
1.72E-08	0	IPO5	2.421031237	NaN	2.366755486
0.000000018	0	HP1BP3	23.01904488	13.2413044	11.23715115
2.01E-08	0	HNRNPR	NaN	NaN	5.251278877
2.07E-08	0	ACY1	4.976497173	56.38393021	10.18261814
2.13E-08	0	NAP1L1	NaN	9.683342934	3.09564352
2.14E-08	0	ECHS1	18.01607704	83.60530853	12.88060093
2.14E-08	0	EIF2S2	NaN	NaN	5.421335697
2.18E-08	0	RPL27A	3.851119757	NaN	25.27538872
2.57E-08	0	DHX9	4.893591881	11.26828575	11.99034595
2.75E-08	0	KIF5B	NaN	NaN	14.27696896
2.79E-08	0	IDH2	2.73357749	NaN	NaN
0.000000028	0	RPL31	28.01560402	123.6118317	43.18008041
2.85E-08	0	SERPINB3	18.54241753	NaN	NaN
2.86E-08	0	CFAP74	72.85968781	13.84220505	16.80352783
0.00000003	0	PRDX3	9.889413834	14.38706398	6.278958321
3.01E-08	0	DECR1	14.50974846	43.20886993	11.89671612
3.02E-08	0	SEPTIN6;SEPTIN11	NaN	NaN	8.448324203
3.04E-08	0	HNRNPUL2	NaN	5.117422581	6.274490356
3.04E-08	0	MYL12B;MYL12A	20.61922264	27.4571743	26.68598938
3.25E-08	0	ACOX2	12.97880268	65.08940125	3.827383041
3.32E-08	0	CCT7	NaN	NaN	9.227424622
3.54E-08	0	STMN1	3.934795141	11.90377998	6.173293114
3.68E-08	0	MYH9	6.557972431	NaN	8.261615753
0.00000004	0	PSMD12	3.63904953	NaN	11.2265377
4.31E-08	0	KRT2	1063.049438	NaN	43.25573349
4.33E-08	0	PFKM	NaN	NaN	7.050552368
4.47E-08	0	TTR	46.20959854	NaN	40.86810684
4.74E-08	0	DPYSL3	NaN	NaN	11.04175949
4.96E-08	0	C4A;C4B	60.07217789	NaN	NaN
5.39E-08	0	ALDH9A1	4.65717411	60.03979492	12.35997391
0.000000054	0	CCT4	NaN	NaN	2.520819664
5.41E-08	0	AHCY	13.98757553	231.5962219	37.63461685
5.56E-08	0	H2AZ1;H2AZ2	6.28344965	NaN	11.98032856
5.63E-08	0	FUBP1	NaN	NaN	3.02384305
5.66E-08	0	EEF2	17.00348473	5.718155384	19.30042076
5.74E-08	0	GGCT	14.80924225	NaN	NaN
5.96E-08	0	RUVBL2	NaN	NaN	4.925905228
6.17E-08	0	RPL15	NaN	NaN	2.886782885
6.17E-08	0	H1-4;H1-3;H1-2	30.90387535	27.46693802	25.11209679
6.35E-08	0	RAN	2.368290186	NaN	12.21897888
6.36E-08	0	CRYAA	31.48622704	1.930669904	NaN
6.85E-08	0	HNRNPM	NaN	NaN	17.57723808
6.92E-08	0	HSP90B1	5.164892197	NaN	5.376479149
7.11E-08	0	FSCN1	3.585934401	NaN	19.04366302
7.64E-08	0	ARG1	5.75421381	29.59493637	NaN
8.09E-08	0	CAD	NaN	NaN	1.794558764
8.77E-08	0	MYL6	0.875427663	NaN	12.22204494
8.78E-08	0	NPM1	NaN	NaN	16.00113678
9.03E-08	0	PKP3	14.43770123	NaN	NaN
9.22E-08	0	PSMB4	NaN	NaN	NaN
9.25E-08	0	PCCA	7.30180788	3.632797241	8.928308487
9.54E-08	0	ANXA6	8.010718346	NaN	8.518349648
9.78E-08	0	C1QBP	NaN	NaN	11.94584179
0.000000101	0	PIP	245.3757019	NaN	1.194930077
0.000000108	0	RPL18	3.265017748	NaN	18.0489006
0.000000112	0	HSPB1	211.1676636	NaN	9.21087265
0.000000127	0	CCT6A	2.90394783	NaN	21.80189514
0.000000128	0	CRYBB2	4.152412415	NaN	NaN
0.000000128	0	AOX1	NaN	NaN	1.839668274
0.00000013	0	APOC3	5.510420322	32.35189056	1.952503324
0.000000141	0	PSPC1	NaN	NaN	1.349046826
0.000000144	0	EIF3CL;EIF3C	NaN	NaN	14.70036316
0.000000154	0	PSMA5	23.65481949	NaN	2.507226229
0.000000156	0	ACOT7	6.562635899	NaN	5.33406496
0.000000157	0	CRNN	45.11816025	NaN	NaN
0.000000159	0	CNN3	NaN	NaN	4.508905888
0.000000165	0	SLC25A3	NaN	NaN	4.076072693
0.000000167	0	DCX	NaN	NaN	3.630102396
0.000000181	0	RAB15	9.639555931	NaN	20.16572571
0.000000185	0	S100A16	15.99902344	NaN	NaN
0.000000197	0	ANXA5	2.379759312	NaN	7.609422207
0.000000197	0	HNRNPD	NaN	15.3180418	6.949357986
0.000000203	0	DBN1	NaN	NaN	5.055718422
0.000000214	0	RPS12	6.802829742	NaN	28.11949158
0.000000218	0	RAB14	8.071436882	NaN	5.262825489
0.000000242	0	DCD	299.6003723	95.45870209	68.57854462
0.000000254	0	ANXA1	15.78508186	NaN	NaN
0.000000255	0	HSP90AA1	12.9146986	NaN	9.031745911
0.000000256	0	RPLP2	NaN	NaN	9.192310333
0.00000026	0	CSTB	65.02375031	NaN	NaN
0.000000277	0	ETHE1	3.549865723	12.17413425	2.933574915
0.000000292	0	CAPZA2;CAPZA1	13.72309589	NaN	9.670807838
0.000000295	0	KRT71	8.512607574	NaN	NaN
0.000000304	0	PSMA6	23.68153381	11.61432648	7.196641445
0.000000305	0	YWHAQ;YWHAB;SFN;YWHAG;YWHAE;YWHAZ;YWHAH	16.48258209	NaN	NaN
0.000000331	0	XPO1	NaN	NaN	4.852273464
0.000000358	0	MCOLN1	5.002506733	NaN	NaN
0.000000358	0	RPS11	1.954309583	NaN	0.872352183
0.000000364	0	VDAC1	29.28776169	NaN	1.467177749
0.000000365	0	FABP5	15.75928688	NaN	28.86386299
0.000000372	0	TTC33	3.797318697	NaN	21.61168098
0.000000374	0	HSPE1	9.550439835	NaN	6.870172501
0.00000039	0	EIF3D	10.49462795	NaN	6.995420456
0.000000405	0	SERPINF1	1.506188631	3.246770144	NaN
0.000000426	0	TPI1	6.547873497	NaN	1.732676029
0.000000429	0	NAMPT	4.929655552	NaN	2.576030254
0.00000043	0	WDR82	NaN	NaN	3.466384888
0.000000458	0	G3BP1	NaN	12.9962635	5.04214716
0.000000474	0	MSN	12.09484959	4.724167824	4.970714092
0.000000531	0	H1-5	35.25207138	NaN	12.40432262
0.000000539	0	KRT18	2.645358801	NaN	8.686916351
0.00000056	0	HAO1	2.683481216	NaN	5.047677994
0.000000583	0	CAPZB	3.887931585	NaN	1.399959683
0.000000591	0	COL6A1	9.632348061	NaN	NaN
0.000000618	0	CASP14	4.796792984	NaN	NaN
0.000000637	0	TKT	NaN	NaN	10.44068909
0.000000665	0	ARF3;ARF1	18.19261742	NaN	4.777803421
0.000000677	0	LTF	100.1954422	NaN	27.97042465
0.000000687	0	IVL	5.884194851	NaN	NaN
0.000000737	0	YKT6	NaN	NaN	NaN
0.000000739	0	NCCRP1	3.282411814	NaN	NaN
0.000000743	0	GAPDHS	13.58516693	NaN	NaN
0.000000759	0	AKR1B1	19.04834175	NaN	7.030712605
0.000000764	0	PSMD11	NaN	NaN	9.605768204
0.000000766	0	EEF1A1;EEF1A2;EEF1A1P5	10.32319641	NaN	12.44597149
0.000000842	0	S100A8	4.539474964	NaN	NaN
0.000000944	0	GPI	NaN	NaN	5.312546253
0.000000999	0	CPNE3	NaN	NaN	5.303610325
0.00000109	0	PAFAH1B2	10.18741035	NaN	13.20967293
0.00000118	0	VDAC3	3.526020288	NaN	2.392675877
0.00000119	0	MTA2;MTA1;MTA3	NaN	NaN	5.114955902
0.00000119	0	RNASE7	3.640753269	NaN	NaN
0.0000012	0	PTMA	NaN	NaN	16.37357712
0.00000128	0	BLMH	20.12508774	NaN	NaN
0.00000136	0	LRRC59	NaN	NaN	2.492397547
0.00000145	0	PSMA4	22.30680466	NaN	NaN
0.00000161	0	ACTRT3	NaN	NaN	6.604096889
0.00000177	0	F13A1	10.97636986	NaN	NaN
0.00000179	0	TBCD	NaN	NaN	3.895540476
0.00000184	0	DUT	NaN	NaN	2.777052402
0.00000233	0	H1-0	18.97338867	NaN	NaN
0.00000238	0	DDX39A;DDX39B	NaN	NaN	NaN
0.00000245	0	S100A11	1.10703218	NaN	4.954198837
0.00000267	0	KRT79	3.934837818	NaN	NaN
0.00000285	0	IL36G	14.74194622	NaN	NaN
0.00000288	0	KRT12	757.6097412	NaN	3.237259865
0.0000031	0	CPEB1	NaN	NaN	7.940942287
0.00000344	0	FBLN1	60.83782196	NaN	1.711973786
0.00000347	0	PRDX6	17.86176491	24.27991676	9.766342163
0.0000038	0	SERPINC1	NaN	NaN	8.073549271
0.00000401	0	KRT76	260.8846741	NaN	NaN
0.00000407	0	MYDGF	8.4285326	NaN	2.817922354
0.0000045	0	STIP1	NaN	NaN	4.007565498
0.00000452	0	EPRS1	NaN	NaN	1.092911601
0.0000048	0	ITIH2	15.28677654	NaN	NaN
0.00000616	0	CANX	3.683490038	NaN	5.937821865
0.00000684	0	DPYD	42.63732529	85.10871124	15.46634102
0.00000743	0	AHSG	5.733646393	NaN	NaN
0.00000827	0	RPS28	32.61616898	NaN	32.18442154
0.00000878	0	PPL	2.565380096	NaN	NaN
0.00000886	0	EZR	NaN	NaN	7.422019482
0.0000132	0	WDR86	NaN	NaN	8.558452606
0.0000135	0	CYFIP1;CYFIP2	NaN	NaN	4.042923927
0.0000152	0	ZAN	7.566775799	NaN	NaN
0.0000153	0	EPHX2	NaN	NaN	1.39183712
0.0000163	0	PAFAH1B3	NaN	NaN	25.42840767
0.0000169	0	SEC22B	NaN	NaN	2.711649179
0.0000192	0	C5	3.887704611	NaN	NaN
0.00002	0	SERPINB1	4.185041428	NaN	NaN
0.0000206	0	ACADVL	2.869959116	35.52490234	6.585632801
0.0000271	0	AFG3L2	NaN	NaN	9.876654625
0.0000309	0	SNRPA1	NaN	NaN	1.714118361
0.0000313	0	HNRNPL	NaN	NaN	11.18327999
0.0000316	0	ASAH1	6.115132809	NaN	NaN
0.0000378	0	RPL30	4.796153069	NaN	2.919531584
0.0000379	0	DCTN2	4.793189049	NaN	5.237220287
0.0000456	0	CALML3	12.97871113	NaN	NaN
0.0000471	0	ECM1	4.445502758	NaN	NaN
0.0000492	0	GPM6A	NaN	NaN	2.712324142
0.0000527	0	ALAD	3.017068148	NaN	5.677818298
0.0000532	0	DDOST	2.162848473	NaN	2.305432081
0.0000634	0	GMPPB	3.51830864	NaN	2.979278564
0.0000735	0	AHNAK	12.49064159	NaN	6.664051533
0.0000928	0	TPM3	1.527928591	NaN	NaN
0.000099	0	UFM1	NaN	NaN	1.918397188
0.000131855	0	EIF3B	NaN	NaN	3.629281759
0.00016336	0	EXOSC4	NaN	NaN	2.034529686
0.000169491	0	KRT6B	2.120990038	NaN	NaN
0.000171398	0	DMGDH	1.470283747	13.69017601	NaN
0.000216113	0	CAPN1	23.29429245	NaN	NaN
0.000274174	0	FLNA	6.582048416	4.611929417	NaN
0.000319391	0	UBR5	6.317439556	NaN	2.634535074
0.000423511	0	IMPA2	4.191841125	NaN	NaN
0.000464934	0	ZC4H2	NaN	NaN	NaN
0.000511267	0	NEU2	1.772023797	NaN	NaN
0.00052357	0	THOC5	9.000109673	NaN	NaN
0.000549917	0	PKLR	2.606021404	NaN	NaN
0.000563046	0	EIF3F	NaN	NaN	9.188191414
0.000583044	0	GRAMD1B	NaN	NaN	NaN
0.00062943	0	HSPH1	NaN	NaN	3.090861559
0.000714397	0	ACTA2;ACTG2;ACTC1;ACTA1	1.002770901	10.75188255	4.017329693
0.000731689	0	HPCAL1;HPCA	NaN	12.34716415	4.029277802
0.000871484	0.002202643	RPL26;RPL26L1	NaN	11.30270481	10.27793503
0.000944813	0.002202643	PSMB6	1.26670754	NaN	NaN
0.001114359	0.002202643	PSMC2	4.212697983	NaN	12.18679047
0.001151133	0.002202643	CAMSAP3	NaN	NaN	114.5975037
0.00116649	0.002202643	WAPL	1.770372272	NaN	NaN
0.001227811	0.002202643	SARS1	NaN	NaN	5.25483942
0.00140363	0.002202643	MAP3K3	NaN	NaN	NaN
0.001455796	0.002202643	PRPF8	NaN	NaN	2.477989197
0.001560083	0.002202643	TUBB1	3.23154664	NaN	NaN
0.001586305	0.002202643	AARS1	NaN	NaN	1.031130433
0.001970343	0.004347826	RPL7A	NaN	NaN	3.943024635
0.00224645	0.004347826	GCDH	24.11300659	NaN	10.9100132
0.002436194	0.004347826	PRX	NaN	NaN	5.952606678
0.002680815	0.004347826	ACOT8	NaN	NaN	3.095349789
0.002817075	0.004347826	ARF4	5.578800678	NaN	22.01582718
0.002867317	0.004347826	RPL10A	NaN	NaN	10.88419628
0.004126444	0.006410256	PAQR9	2.894450426	NaN	NaN
0.004728336	0.006410256	PSMD13	NaN	NaN	3.961526871
0.00491622	0.006410256	HLA-B;HLA-H;HLA-A;HLA-E;HLA-G	NaN	NaN	11.1143589
0.005139586	0.006410256	TTC34	1.797355413	NaN	NaN
0.005346153	0.006410256	CSE1L	4.256004333	NaN	NaN
0.005361552	0.006410256	VPS35	2.31696105	NaN	1.374110937
0.00622607	0.006410256	EIF3A	NaN	NaN	3.78089118
0.006849488	0.006410256	OLA1	7.593827724	NaN	NaN
0.007249752	0.008492569	COL21A1	NaN	NaN	NaN
0.0074758	0.008492569	KDM1A	NaN	NaN	1.396968007
0.008120832	0.008492569	HSD17B4	8.311525345	NaN	NaN
